# Supplementary material for: Vitamin D and mortality: Individual participant data meta-analysis of standardized 25-hydroxyvitamin D in 26916 individuals from a European consortium
Source: PLoS One. 2017 Feb 16;12(2):e0170791. doi: 10.1371/journal.pone.0170791 (PMC5312926; doi:10.1371/journal.pone.0170791)
Supplement: S1 Data File — (XLSX) [file pone.0170791.s002.xlsx]

## Sheet: Tabelle1
studyID	Studyname	Studnumb	Cork25ohd	oldvitd	death	timemort	Censdatmort	datfollowup	timeagebaseline	birthdate	sex	bmi	weight	height	monthbaseline	datbaseline	deathcause	timemort2	diabetes	arthyp	activityperweek	actsmoke	prevmoke	cvdhist1	cvdhist2	Prevcancer	creatinine	eGFR	CRP	calciumsupplyn	vitdsupplyn	PTH	Glucose	LDLC	SBP	vitD3	vitD2	epimer	season
ID number to identify each individual study participant	Cohort study name	Cohort study number	Newly measured/standardized total 25(OH)D nmol/L	Original measured total 25(OH)D nmol/L by each study center	Death at follow-up yes/no	Failure time/Censoring time in days (days between baseline visit and death/follow-up)	Alternative: Date of failure/censoring	Alternative: Date of follow-up examination	Age at baseline visit in years	Alternative: Birthdate	Sex	Body mass index at baseline visit in kg/m²	Alternative: Weight at baseline visit in kg	Alternative: Height at baseline visit in m	Month of blood sampling at baseline visit	Alternative: Date of baseline examination	Cause of death	Failure/Censoring time in days for cause-specific death	Diabetes mellitus at baseline yes/no	Arterial hypertension at baseline yes/no	Physical activity at baseline visit	Active smoking status at baseline visit yes/no	Previous smoking status at baseline visit yes/no	History of cardiovascular disease 1 (extended definition) at baseline visit yes/no	History of cardiovascular disease 2 (simple definition) at baseline visit yes/no	History of cancer at baseline visit yes/no	Creatinine in µmol/L at baseline visit	estimated glomerular filtration rate in mL/min/1.73m² was calculated from creatinine at baseline visit according to the four-variable Modification of Diet in Renal Disease (MDRD) Study equation	C-reactive protein in mg/L at baseline visit	Calcium intake by supplements at baseline visit	Vitamin D3/D2 intake by supplements at baseline visit	Parathyroid hormone in pmol/L at baseline visit	Glucose in mmol/L at baseline visit	Low density lipoprotein cholesterol in mmol/L at baseline visit	Systolic blood pressure in mmHg at baseline visit	New measured serum 25(OH)D3 in nmol/L at baseline visit	New measured serum 25(OH)D2 nmol/L at baseline visit	New measured serum 3-epimer nmol/L at baseline visit	season
10000405	Tromsø Study	0	38.4	28.7	0	6616	##.##.####	##.##.####	53.1	##.##.####	1	29.4	79	1.64	12	##.##.####	0	6616	0	0	2	0	1		0	0	67	114.35		0	0	2.5		5.38	129				4
10000506	Tromsø Study	0	42.6	53.5	0	6637	##.##.####	##.##.####	50.1	##.##.####	1	26.6	92	1.86	11	##.##.####	0	6637	0	0	2	1	1		0	0	72	106.48		0	0	2.4		4.69	129				3
10000809	Tromsø Study	0	45.8	39.3	0	6638	##.##.####	##.##.####	49.1	##.##.####	1	30.3	97	1.79	11	##.##.####	0	6638	0	1	2	0	1		0	0	65	120.32		0	0	4.7		5.08	140				3
10002003	Tromsø Study	0	48.7	43.6	0	6533	##.##.####	##.##.####	63.2	##.##.####	1	28.1	89	1.78	3	##.##.####	0	6533	0	0	2	0	1		0	0	76	95.44		0	1			3.74	139				1
10002205	Tromsø Study	0	58.8	81.3	0	6499	##.##.####	##.##.####	62.2	##.##.####	1	22.9	72.5	1.78	4	##.##.####	0	6499	0	1	2	1	1		0	0	79	91.56		0	1	3.8		3.31	171				1
10002407	Tromsø Study	0	60.7	60.8	0	6589	##.##.####	##.##.####	56.2	##.##.####	1	27.3	84.5	1.76	1	##.##.####	0	6589	0	0	3	0	0		0	0	73	102.39		0	0	1.1		4.75	130				4
10003711	Tromsø Study	0	77.5	85	0	6531	##.##.####	##.##.####	65.2	##.##.####	1	31.5	92	1.71	3	##.##.####	0	6531	0	1	2	0	1		0	0	73	99.35		0	0			3.68	165				1
10004106	Tromsø Study	0	61.3	61.7	0	6497	##.##.####	##.##.####	64.2	##.##.####	1	22.7	82	1.9	4	##.##.####	0	6497	0	1	2	0	1		0	0	75	96.6						4.43	141				1
10004207	Tromsø Study	0	54.6	52	0	6657	##.##.####	##.##.####	62.2	##.##.####	1	25.3	76.5	1.74	10	##.##.####	0	6657	0	0	1	0	1		0	0	73	100.3		0	1			5.23	118				3
10004308	Tromsø Study	0	89.1	133.2	1	4264	##.##.####	##.##.####	62.2	##.##.####	1	25.7	79.5	1.76	1	##.##.####	5	4264	0	0	3	1	1		1	0	89	79.8		0	0			3.5	124				4
10004409	Tromsø Study	0	43.1	54.3	0	6531	##.##.####	##.##.####	55.2	##.##.####	1	27.8	87	1.77	3	##.##.####	0	6531	0	0	1	1	1		0	0	102	69.85		0	0	3.7		3.81	132				1
10005006	Tromsø Study	0	67.1	70	0	6497	##.##.####	##.##.####	48.2	##.##.####	1	29.4	90	1.75	4	##.##.####	0	6497	0	0	2	0	0		0	0	73	105.63			1			4.68	132				1
10006108	Tromsø Study	0	41.9	33.7	1	5648	##.##.####	##.##.####	68.3	##.##.####	1	31.7	100.5	1.78	2	##.##.####	2	5648	0	0	1	0	1		0	0	80	88.54		0	0	4.6		3.96	136				4
10006209	Tromsø Study	0	39.6	48.4	1	6227	##.##.####	##.##.####	68.3	##.##.####	1	22.6	66	1.71	11	##.##.####	5	6227	0	0	2	1	1		0	0	87	80.38		0	0	4.8		3.98	120				3
10006411	Tromsø Study	0	72.5	77.8	0	6482	##.##.####	##.##.####	63.3	##.##.####	1	25.2	90	1.89	4	##.##.####	0	6482	0	1	2	0	1		0	0	70	104.9			1	3.8		5.04	158				1
10006613	Tromsø Study	0	59.9	59.7	0	6482	##.##.####	##.##.####	56.3	##.##.####	1	24.5	82	1.83	4	##.##.####	0	6482	0	0	1	0	1		0	0	80	92.09		0	0			3.8	128				1
10007210	Tromsø Study	0	50.9	46.7	0	6658	##.##.####	##.##.####	52.3	##.##.####	1	28.7	85	1.72	10	##.##.####	0	6658	0	0	1	0	0		0	0	68	112.76		0	1			5.16	135				3
10009010	Tromsø Study	0	59.8	59.5	0	6584	##.##.####	##.##.####	69.4	##.##.####	1	22.1	64	1.7	1	##.##.####	0	6584	0	1	1	0	1		1	0	76	93.64		0	0	3.1		4.21	146				4
10009111	Tromsø Study	0	59.4	58.9	0	6476	##.##.####	##.##.####	68.4	##.##.####	1	22	68	1.76	4	##.##.####	0	6476	0	1	2	0	1		0	0	84	83.67		0				3.81	152				1
10009212	Tromsø Study	0	41.5	33.2	0	6700	##.##.####	##.##.####	65.4	##.##.####	1	28.7	85	1.72	9	##.##.####	0	6700	0	1	1	0	1		0	0	75	96.23		0	0	4.3		2.94	155				3
10009717	Tromsø Study	0	46.2	39.9	1	920	##.##.####	##.##.####	55.4	##.##.####	1	26.9	91	1.84	1	##.##.####	5	920	0	0	3	0	0		0	0	73	102.69		0	0	1.8		3.12	119				4
10010406	Tromsø Study	0	67.7	70.9	1	2881	##.##.####	##.##.####	52.4	##.##.####	1	28	98	1.87	6	##.##.####	1	2881	0	1	1	0	0		0	0	96	75.71		0	1			2.99	134				2
10010709	Tromsø Study	0	65	91.9	0	6476	##.##.####	##.##.####	49.4	##.##.####	1	24.3	76	1.77	4	##.##.####	0	6476	0	1	3	1	1		0	0	70	110.32		0		2		5.74	141				1
10011811	Tromsø Study	0	63.4	64.7	1	1954	##.##.####	##.##.####	69.5	##.##.####	1	24.3	83	1.85	10	##.##.####	1	1954	0	0	3	0	1		0	0	75	95.05		0	0			3.8	136				3
10011912	Tromsø Study	0	47.8	62.4	0	6554	##.##.####	##.##.####	68.5	##.##.####	1	21	63	1.73	2	##.##.####	0	6554	0	0	2	1	1		0	0	73	98.35		0	0	2.1		3.56	135				4
10012004	Tromsø Study	0	41.7	33.5	1	6242	##.##.####	##.##.####	67.5	##.##.####	1	23.6	81.5	1.86	9	##.##.####	5	6242	0	1	1	0	0		0	0	73	98.65		0	0			5.31	181				3
10012105	Tromsø Study	0	50.3	66.7	0	6680	##.##.####	##.##.####	65.5	##.##.####	1	21.6	64	1.72	10	##.##.####	0	6680	0	0	1	1	1		0	0	71	102.49		0	0			4.33	132				3
10012307	Tromsø Study	0	67.1	95.4	0	6470	##.##.####	##.##.####	64.5	##.##.####	1	24.8	75	1.74	5	##.##.####	0	6470	0	0	2	1	1		0	0	79	90.89		0	1	1.6		5.84	134				1
10012408	Tromsø Study	0	57.6	56.3	1	5254	##.##.####	##.##.####	62.5	##.##.####	1	28.1	86	1.75	11	##.##.####	1	5254	0	1	1	0	0		0	0	69	106.93		0	1			3.96	149				3
10012610	Tromsø Study	0	43.5	55.1	0	6680	##.##.####	##.##.####	61.5	##.##.####	1	26.9	88	1.81	10	##.##.####	0	6680		1	1	1	1		0	0	128	52.58		0	0				141				3
10012711	Tromsø Study	0	70.2	100.8	0	6622	##.##.####	##.##.####	58.5	##.##.####	1	32.3	88	1.65	12	##.##.####	0	6622	0	0	2	1	1		0	0	79	92.71		0	0			2.35	137				4
10012812	Tromsø Study	0	59.8	59.5	0	6651	##.##.####	##.##.####	58.5	##.##.####	1	28.9	92.5	1.79	11	##.##.####	0	6651	0	1	2	0	1		0	0	61	124.94		0		5.7		3.66	138				3
10013005	Tromsø Study	0	56	54.1	0	6582	##.##.####	##.##.####	57.5	##.##.####	1	28.8	104	1.9	1	##.##.####	0	6582	0	0	2	0	0		0	0	64	118.62		0	1			4.18	126				4
10013914	Tromsø Study	0	63.9	90	1	5048	##.##.####	##.##.####	52.5	##.##.####	1	28	97	1.86	11	##.##.####	2	5048	0	1	1	1	1		0	0	72	105.48						3.84	151				3
10015411	Tromsø Study	0	39	29.6	0	6552	##.##.####	##.##.####	68.6	##.##.####	1	34.5	94	1.65	2	##.##.####	0	6552	0	1	2	0	0		1	0	73	98.33				4.6		4.28	154				4
10015613	Tromsø Study	0	56.2	76.7	1	6434	##.##.####	##.##.####	67.6	##.##.####	1	21.5	66.5	1.76	1	##.##.####	5	6434	0	1	1	1	1		0	0	60	123.67		0	0			6.04	160				4
10015815	Tromsø Study	0	56.2	54.3	0	6549	##.##.####	##.##.####	65.6	##.##.####	1	25.8	79	1.75	2	##.##.####	0	6549	0	0	2	0	1		1	0	69	105.89		0	1	1.8		5.79	122				4
10016311	Tromsø Study	0	55.2	52.9	1	5106	##.##.####	##.##.####	61.6	##.##.####	1	29.2	87.5	1.73	10	##.##.####	5	5106	0	1	2	0	0		1	0	81	89.13						6.51	183				3
10016412	Tromsø Study	0	64.5	91	0	6580	##.##.####	##.##.####	59.6	##.##.####	1	23.8	73	1.75	1	##.##.####	0	6580	0	1	1	1	1		0	0	53	146.39		0	1			2.99	132				4
10017009	Tromsø Study	0	54.9	74.6	0	6580	##.##.####	##.##.####	53.6	##.##.####	1	27.8	86	1.76	1	##.##.####	0	6580	0	0	2	1	1		0	0	90	81.19		0		1.1		3.9	125				4
10018111	Tromsø Study	0	60.2	60.1	0	6464	##.##.####	##.##.####	48.6	##.##.####	1	26.4	73.5	1.67	5	##.##.####	0	6464	0	0	2	0	0		0	0	67	116.42		0	0			5.01	128				1
10018313	Tromsø Study	0	55.8	53.8	0	6688	##.##.####	##.##.####	48.6	##.##.####	1	18.8	53	1.68	9	##.##.####	0	6688	0	1	1	0	1		1	0	73	105.45		0	1			6.64	117				3
10019415	Tromsø Study	0	44.4	56.6	1	5622	##.##.####	##.##.####	64.7	##.##.####	1	22.3	58.5	1.62	3	##.##.####	2	5622	0	1	1	1	1		0	0	51	150.51		0	0			5.42	145				1
10019516	Tromsø Study	0	48.7	43.6	0	6577	##.##.####	##.##.####	58.7	##.##.####	1	36.2	111	1.75	1	##.##.####	0	6577	0	0	1	0	1		0	0	98	72.24				0.8		3.43	122				4
10019718	Tromsø Study	0	57.7	79.4	1	345	##.##.####	##.##.####	57.7	##.##.####	1	28.2	88.5	1.77	11	##.##.####	1	345	0	0	3	1	1		0	0	65	116.44		0	0			4.76	136				3
10021812	Tromsø Study	0	78.4	86.4	1	1403	##.##.####	##.##.####	65.7	##.##.####	1	25.6	74	1.7	9	##.##.####	1	1403	0	1	1	0	0		0	0	63	117.57		0	0			3.79	168				3
10021913	Tromsø Study	0	59.1	58.6	1	5806	##.##.####	##.##.####	64.7	##.##.####	1	27.8	89	1.79	5	##.##.####	5	5806	0	0	1	0	1		0	0	73	99.5				3.4		4.42	128				1
10022409	Tromsø Study	0	43.1	35.4	1	4629	##.##.####	##.##.####	59.7	##.##.####	1	36.8	110	1.73	1	##.##.####	5	4629	1	1	1	0	0		0	0	62	122.12				2		1.94	149				4
10022510	Tromsø Study	0	60.5	60.5	0	6675	##.##.####	##.##.####	55.7	##.##.####	1	30.3	78.5	1.61	10	##.##.####	0	6675	0	0	2	0	1		0	0	71	105.91		0		2.4		5.77	117				3
10023814	Tromsø Study	0	69	72.8	1	5925	##.##.####	##.##.####	68.8	##.##.####	1	26.3	75	1.69	12	##.##.####	5	5925	0	0	1	0	1		1	0	95	72.51		0	1	1.1		4.65	117				4
10024310	Tromsø Study	0	57.1	78.4	0	6638	##.##.####	##.##.####	62.1	##.##.####	1	24.2	70	1.7	11	##.##.####	0	6638	0	1	2	1	1		0	0	65	114.71		0	0			4.12	143				3
10024411	Tromsø Study	0	50.8	46.6	1	3004	##.##.####	##.##.####	62.8	##.##.####	1	25.7	77	1.73	12	##.##.####	1	3004	0	1	2	0	1		0	0	90	78.62		0	1	5.8		1.89	164				4
10024613	Tromsø Study	0	53.5	50.4	0	6512	##.##.####	##.##.####	61.8	##.##.####	1	23	83	1.9	3	##.##.####	0	6512	0	0	3	0	0		0	0	79	91.68		0	1			4.35	136				1
10024714	Tromsø Study	0	45	57.6	1	3744	##.##.####	##.##.####	59.8	##.##.####	1	24.5	65	1.63	9	##.##.####	1	3744	0	1	1	1	1		0	0	55	140.17			1			5.53	146				3
10025008	Tromsø Study	0	53.6	72.4	1	4368	##.##.####	##.##.####	58.8	##.##.####	1	25.3	78.5	1.76	11	##.##.####	5	4368	0	0	1	1	1		0	0	75	98.34		0	0	1.9		5.92	139				3
10025816	Tromsø Study	0	65.3	67.4	0	6574	##.##.####	##.##.####	49.8	##.##.####	1	27.6	90.5	1.81	1	##.##.####	0	6574	0	0	1	0	1		0	0	72	106.61		0	0			4.1	131				4
10027414	Tromsø Study	0	67.6	70.8	1	3457	##.##.####	##.##.####	62.9	##.##.####	1	29.1	89	1.75	1	##.##.####	2	3457	0	0	1	0	1		0	0	79	91.35				5.9		4.46	127				4
10027515	Tromsø Study	0	55.4	75.4	0	6643	##.##.####	##.##.####	61.9	##.##.####	1	22.8	70.5	1.76	11	##.##.####	0	6643	0	0	1	1	1		0	0	64	116.86		0	0	1.5		5.38	131				3
10027616	Tromsø Study	0	51.4	47.5	0	6695	##.##.####	##.##.####	61.9	##.##.####	1	27.6	91.5	1.82	9	##.##.####	0	6695		1	2	0	0		0	0	63	119		0	0			3.39	179				3
10027717	Tromsø Study	0	63.9	65.4	1	2628	##.##.####	##.##.####	60.9	##.##.####	1	25.5	71	1.67	5	##.##.####	5	2628	0	0	1	0	1		0	0	65	115.17		0	0			4.49	137				1
10027818	Tromsø Study	0	47.8	42.3	0	6610	##.##.####	##.##.####	58.9	##.##.####	1	25.5	67	1.62	12	##.##.####	0	6610	0	1	1	0	1		0	0	55	140.61				2.3		4.03	169				4
10027919	Tromsø Study	0	75.1	81.6	1	5381	##.##.####	##.##.####	57.9	##.##.####	1	24.4	79	1.8	5	##.##.####	1	5381	0	1	2	0	0		0	0	85	85.38						4.63	147				1
10028112	Tromsø Study	0	73.6	79.5	0	6442	##.##.####	##.##.####	56.9	##.##.####	1	27.9	74	1.63	5	##.##.####	0	6442	0	0	1	0	1		1	0	74	100.54		0	0			5.67	135				1
10028213	Tromsø Study	0	46.8	40.8	0	6510	##.##.####	##.##.####	56.9	##.##.####	1	27.3	87.5	1.79	3	##.##.####	0	6510	0	1	1	0	0		0	0	72	103.77				2.4		4.35	136				1
10028819	Tromsø Study	0	46.7	40.6	0	6678	##.##.####	##.##.####	47.9	##.##.####	1	26.2	70.5	1.64	10	##.##.####	0	6678	0	0	3	0	0		0	0	74	104.12		0	0			6.22	135				3
10029719	Tromsø Study	0	56.4	54.6	1	3457	##.##.####	##.##.####	67	##.##.####	1	26.2	85	1.8	3	##.##.####	2	3457	0	1	2	0	0		0	0	75	95.76		0	1			4.41	151				1
10029820	Tromsø Study	0	74.7	81	0	6506	##.##.####	##.##.####	64	##.##.####	1	25.3	73	1.7	3	##.##.####	0	6506	0	1	2	0	0		0	0	88	80.38		0	0			5.81	187				1
10031207	Tromsø Study	0	42.2	34.2	1	2305	##.##.####	##.##.####	67.1	##.##.####	1	24.8	70	1.68	10	##.##.####	2	2305	0	0	1	0	1		0	0	73	98.77				5.3		3.08	134				3
10031611	Tromsø Study	0	63.1	64.3	0	6660	##.##.####	##.##.####	54.1	##.##.####	1	25.1	84	1.83	10	##.##.####	0	6660	0	1	2	0	1		0	0	78	95.59			0			2.8	121				3
10033007	Tromsø Study	0	61	61.3	0	6589	##.##.####	##.##.####	69.2	##.##.####	1	25.1	78.5	1.77	1	##.##.####	0	6589	0	0	2	0	1		0	0	63	116.34		0	0	2.1		4	128				4
10033310	Tromsø Study	0	39.1	47.5	0	6637	##.##.####	##.##.####	57.2	##.##.####	1	25.7	70	1.65	11	##.##.####	0	6637	0	0	1	1	1		0	0	53	147.62		0	0			5.66	113				3
10033512	Tromsø Study	0	50.4	66.8	1	2856	##.##.####	##.##.####	52.2	##.##.####	1	23.6	71.5	1.74	4	##.##.####	2	2856	0	0	1	1	1		0	0	79	94.88		0	0	3.9		5.05	137				1
10035211	Tromsø Study	0	63.3	88.9	0	6622	##.##.####	##.##.####	63.2	##.##.####	1	25.4	85	1.83	12	##.##.####	0	6622	0	1	1	1	1		0	0	56	135.76		0	0			6.42	143				4
10035312	Tromsø Study	0	46	39.7	0	6636	##.##.####	##.##.####	63.2	##.##.####	1	26.7	80	1.73	11	##.##.####	0	6636	0	1	1	0	0		0	0	72	101.58		0		1.4		4.48	157				3
10035413	Tromsø Study	0	48.6	43.4	1	6184	##.##.####	##.##.####	63.2	##.##.####	1	28.7	97	1.84	4	##.##.####	5	6184	0	1	2	0	1		0	0	67	110.38				4.8		3.49	168				1
10035716	Tromsø Study	0	52.6	49.2	0	6563	##.##.####	##.##.####	60.2	##.##.####	1	26.7	79	1.72	1	##.##.####	0	6563	0	1	1	0	1		1	0	50	156.26		0		1.3		3.94	148				4
10036010	Tromsø Study	0	38.8	46.9	0	6673	##.##.####	##.##.####	55.2	##.##.####	1	26.3	75	1.69	10	##.##.####	0	6673	0	0	3	1	1		0	0	58	134			0				124				3
10038012	Tromsø Study	0	56.2	54.3	0	6478	##.##.####	##.##.####	56.3	##.##.####	1	30.2	108	1.89	4	##.##.####	0	6478	0	1	2	0	1		0	0	70	107.43		0	0	2		5.33	151				1
10039316	Tromsø Study	0	51.3	68.3	0	6587	##.##.####	##.##.####	47.3	##.##.####	1	27.5	88	1.79	1	##.##.####	0	6587	0	1	1	1	1		0	0	72	107.73		0	0	3.1		4.75	162				4
10039417	Tromsø Study	0	42.3	52.9	0	6681	##.##.####	##.##.####	46.3	##.##.####	1	24.2	75	1.76	10	##.##.####	0	6681	0	1	2	1	1		0	0	74	104.84		0	0	1.9		4.76	136				3
10040106	Tromsø Study	0	57.5	56.2	1	5476	##.##.####	##.##.####	64.4	##.##.####	1	25.1	73.5	1.71	3	##.##.####	5	5476	0	1	2	0	1		0	0	85	83.55		0	0	1.9		4.94	127				1
10040207	Tromsø Study	0	67.2	95.6	1	4429	##.##.####	##.##.####	63.4	##.##.####	1	26	75	1.7	4	##.##.####	2	4429	0	0	2	1	1		0	0	69	106.62		0	0			5.28	126				1
10040510	Tromsø Study	0	49.7	65.6	0	6626	##.##.####	##.##.####	58.4	##.##.####	1	23.5	73.5	1.77	11	##.##.####	0	6626	0	1	1	1	1		0	0	76	96.98		0	0			4.37	155				3
10043210	Tromsø Study	0	62.9	64	1	5323	##.##.####	##.##.####	65.5	##.##.####	1	25.3	69	1.65	1	##.##.####	1	5323	0	1	1	0	1		0	0	95	73.24		0	0			5.53	142				4
10043311	Tromsø Study	0	47.3	61.6	0	6469	##.##.####	##.##.####	62.5	##.##.####	1	23.6	73	1.76	5	##.##.####	0	6469	0	1	2	1	1		0	0	79	91.47		0		1.9		5.14	132				1
10043412	Tromsø Study	0	54.9	52.5	0	6521	##.##.####	##.##.####	62.5	##.##.####	1	23.8	79	1.82	3	##.##.####	0	6521	0	1	2	0	1		0	0	93	75.77			1	3.8		3.57	163				1
10043715	Tromsø Study	0	49.3	64.9	0	6582	##.##.####	##.##.####	57.5	##.##.####	1	24.8	75	1.74	1	##.##.####	0	6582	0	1	1	1	1		0	0	90	80.04		0	0	3.7		6.1	147				4
10043816	Tromsø Study	0	46.7	40.7	0	6582	##.##.####	##.##.####	57.5	##.##.####	1	32.7	107	1.81	1	##.##.####	0	6582	0	0	2	0	0		0	0	69	108.76		0	0	4.7		4.17	130				4
10044009	Tromsø Study	0	47.5	61.8	0	6533	##.##.####	##.##.####	55.5	##.##.####	1	20.5	67	1.81	3	##.##.####	0	6533	0	0	1	1	1		0	0	73	102.65		0	1			2.72	118				1
10044514	Tromsø Study	0	75.1	81.6	0	6624	##.##.####	##.##.####	51.5	##.##.####	1	23.6	81.5	1.86	11	##.##.####	0	6624	0	1	1	0	1		0	0	73	104.22		0	1			4.81	140				3
10044615	Tromsø Study	0	42.4	53.1	0	6554	##.##.####	##.##.####	50.5	##.##.####	1	28.1	87	1.76	2	##.##.####	0	6554	0	0	2	1	1		0	0	67	115.52		0	0			5.28	126				4
10044716	Tromsø Study	0	83.4	93.6	0	6624	##.##.####	##.##.####	49.5	##.##.####	1	29.1	83	1.69	11	##.##.####	0	6624	0	0	2	0	1		0	0	65	120.12		0				5.58	132				3
10045212	Tromsø Study	0	67	95.3	0	6521	##.##.####	##.##.####	47.5	##.##.####	1	23.1	69	1.73	3	##.##.####	0	6521	0	0	2	1	1		0	0	79	96.71			1			4.29	138				1
10046920	Tromsø Study	0	54.7	52.2	1	1946	##.##.####	##.##.####	67.6	##.##.####	1	29.6	99	1.83	5	##.##.####	1	1946	0	1	1	0	1		0	0	240	24.97		0	0	10.6		3.62	185				1
10047214	Tromsø Study	0	79	115.9	1	2318	##.##.####	##.##.####	60.6	##.##.####	1	23.2	65.5	1.68	5	##.##.####	2	2318	0	1	3	1	1		0	0	76	96.25		0	0	2.5		3.36	199				1
10047315	Tromsø Study	0	46.9	60.9	0	6622	##.##.####	##.##.####	59.6	##.##.####	1	30.4	92	1.74	12	##.##.####	0	6622		0	2	1	1		1	0	66	113.65		0	0			2.15	122				4
10048821	Tromsø Study	0	65.8	68.2	1	2648	##.##.####	##.##.####	66.7	##.##.####	1	27.2	92	1.84	12	##.##.####	1	2648	0	1	1	0	1		0	0	67	109.18		0				4.76	149				4
10048922	Tromsø Study	0	65.5	67.7	0	6461	##.##.####	##.##.####	65.7	##.##.####	1	22.1	72.5	1.81	5	##.##.####	0	6461	0	0	2	0	1		0	0	55	137.52		0	1			3.59	124				1
10049014	Tromsø Study	0	60.7	60.8	0	6517	##.##.####	##.##.####	65.7	##.##.####	1	29.7	92	1.76	3	##.##.####	0	6517	0	0	1	0	1		0	0	77	93.27		0	0			3.75	123				1
10049317	Tromsø Study	0	63	88.4	0	6548	##.##.####	##.##.####	60.7	##.##.####	1	30.1	86	1.69	2	##.##.####	0	6548	0	1	1	1	1		0	0	77	94.78		0	0	2.2		4.23	164				4
10049418	Tromsø Study	0	55.3	53.1	0	6618	##.##.####	##.##.####	58.7	##.##.####	1	29.3	102.5	1.87	12	##.##.####	0	6618	0	1	2	0	1		0	0	93	76.75		0	0	3.2		4.78	144				4
10049822	Tromsø Study	0	54.6	74.1	1	4797	##.##.####	##.##.####	56.7	##.##.####	1	25.8	78	1.74	12	##.##.####	5	4797	0	1	2	1	1		0	0	56	138.78		0	1			5.83	142				4
10051108	Tromsø Study	0	41.8	33.6	1	5564	##.##.####	##.##.####	67.7	##.##.####	1	28.4	91	1.79	2	##.##.####	5	5564	0	0	1	0	1		0	1	68	107		0	1	3		1.15	132				4
10051310	Tromsø Study	0	67.1	70.1	1	4593	##.##.####	##.##.####	61.7	##.##.####	1	22.6	66	1.71	3	##.##.####	5	4593	0	1		0	1		0	0	76	95.9				2.5		4.73	156				1
10051411	Tromsø Study	0	62.1	86.9	0	6513	##.##.####	##.##.####	61.7	##.##.####	1	19.8	65	1.81	3	##.##.####	0	6513	0	0	2	1	1		0	0	80	90.39		0	1	3.4		4.17	110				1
10051512	Tromsø Study	0	50.5	46.1	0	6693	##.##.####	##.##.####	61.7	##.##.####	1	29.1	75.5	1.61	9	##.##.####	0	6693	0	1	3	0	1		0	0	73	100.46		0	0			5.64	141				3
10053110	Tromsø Study	0	59.7	59.4	0	6511	##.##.####	##.##.####	69.8	##.##.####	1	23	70.5	1.75	3	##.##.####	0	6511	0	1		0	1		1	0	83	84.49			1	3.3		5.33	147				1
10053312	Tromsø Study	0	72	77.1	1	5343	##.##.####	##.##.####	65.8	##.##.####	1	30	95	1.78	5	##.##.####	1	5343	0	1	1	0	1		0	1	90	77.88		0	1			3.94	195				1
10053413	Tromsø Study	0	68.9	98.6	1	5407	##.##.####	##.##.####	63.8	##.##.####	1	29.8	81	1.65	12	##.##.####	5	5407	0	1	1	1	1		0	0	75	96.72		0				4.29	162				4
10053514	Tromsø Study	0	59.7	59.4	0	6449	##.##.####	##.##.####	63.8	##.##.####	1	29.7	91	1.75	5	##.##.####	0	6449	0	0	1	0	1		1	0	97	71.88		0	1			4.26	134				1
10054313	Tromsø Study	0	55.9	53.9	0	6659	##.##.####	##.##.####	56.8	##.##.####	1	25.5	75.5	1.72	10	##.##.####	0	6659	0	1	1	0	1		0	0	78	94.65		0	1			4.33	153				3
10056214	Tromsø Study	0	59.1	58.6	0	6540	##.##.####	##.##.####	53.9	##.##.####	1	24.8	66	1.63	2	##.##.####	0	6540	0	1	2	0	1		1	0	73	103.26		0	1	7		5.68	111				4
10056416	Tromsø Study	0	73.7	106.7	0	6532	##.##.####	##.##.####	51.9	##.##.####	1	24.3	77	1.78	3	##.##.####	0	6532	0	1	1	1	1		0	0	85	87.29		0	1	2		3.94	146				1
10057316	Tromsø Study	0	55.2	52.9	0	6640	##.##.####	##.##.####	57	##.##.####	1	22.5	73	1.8	11	##.##.####	0	6640	0	0	3	0	1		0	0	87	83.38		0	0			2.59	138				3
10058317	Tromsø Study	0	56.9	55.3	1	2757	##.##.####	##.##.####	68.1	##.##.####	1	29.4	89	1.74	3	##.##.####	1	2757	1	1	1	0	1		0	0	59	125.9						3.74	190				1
10058418	Tromsø Study	0	53.8	72.7	1	5834	##.##.####	##.##.####	64.1	##.##.####	1	23.2	73.5	1.78	10	##.##.####	2	5834	0	0	1	1	1		0	0	61	122.65				1.1		4.87	132				3
10058721	Tromsø Study	0	48.5	43.2	1	4945	##.##.####	##.##.####	60.1	##.##.####	1	26	75	1.7	2	##.##.####	5	4945	0	0	2	0	1		0	0	62	121.95		0	0	3.8		3	116				4
10058923	Tromsø Study	0	51.7	69	1	5788	##.##.####	##.##.####	59.1	##.##.####	1	23.4	72.5	1.76	1	##.##.####	5	5788	0	0	1	1	1		0	0	70	106.37						4.99	122				4
10059217	Tromsø Study	0	60.3	60.3	0	6534	##.##.####	##.##.####	52.1	##.##.####	1	24.9	87	1.87	2	##.##.####	0	6534	0	1	2	0	1		0	0	75	100.78		0	1			4.48	159				4
10060108	Tromsø Study	0	57.9	56.8	1	3239	##.##.####	##.##.####	62.2	##.##.####	1	38.8	116	1.73	5	##.##.####	2	3239	0	1	1	0	1		1	0	85	84.14		0	0			4.06	131				1
10060209	Tromsø Study	0	55.3	53	1	5850	##.##.####	##.##.####	59.2	##.##.####	1	26.6	82.5	1.76	10	##.##.####	1	5850	0	0	1	0	1		1	0	65	115.83		0		4.4		4.78	106				3
10060310	Tromsø Study	0	65.3	67.5	1	1767	##.##.####	##.##.####	59.2	##.##.####	1	28.7	95	1.82	4	##.##.####	2	1767	0	1	2	0	0		1	1	88	81.66		0	1			5.31	107				1
10060411	Tromsø Study	0	68.4	71.9	0	6441	##.##.####	##.##.####	55.2	##.##.####	1	23.5	72	1.75	6	##.##.####	0	6441	0	0	2	0	1		0	0	70	107.86		0	0			4.07	125				2
10061008	Tromsø Study	0	55.6	53.5	0	6637	##.##.####	##.##.####	48.2	##.##.####	1	26	76	1.71	11	##.##.####	0	6637	0	0	1	0	1		0	0	77	99.32		0	0			5.07	136				3
10062514	Tromsø Study	0	71.8	76.8	0	6496	##.##.####	##.##.####	63.2	##.##.####	1	28	96	1.85	4	##.##.####	0	6496	0	1	1	0	1		0	0	98	71.17			0			5.35	164				1
10062615	Tromsø Study	0	54.2	51.4	0	6588	##.##.####	##.##.####	63.2	##.##.####	1	24.2	75	1.76	1	##.##.####	0	6588	0	1	2	0	0		0	0	75	96.91		0				4.35	154				4
10062716	Tromsø Study	0	42.1	34	0	6588	##.##.####	##.##.####	60.2	##.##.####	1	23.1	75	1.8	1	##.##.####	0	6588	0	0	2	0	0		0	0	76	96.38		0	0	2.5		2.47	127				4
10062817	Tromsø Study	0	51	46.9	0	6496	##.##.####	##.##.####	60.2	##.##.####	1	25.6	88.5	1.86	4	##.##.####	0	6496	0	1	2	0	0		0	0	68	109.58			1	4.1		4.3	154				1
10062918	Tromsø Study	0	51.1	47	0	6588	##.##.####	##.##.####	60.2	##.##.####	1	29	96	1.82	1	##.##.####	0	6588	0	1	2	0	1		0	0	58	131.66		0	0			3.37	152				4
10063111	Tromsø Study	0	57.8	56.7	0	6633	##.##.####	##.##.####	56.2	##.##.####	1	20.9	64	1.75	11	##.##.####	0	6633	0	0	3	0	0		0	0	75	99.24		0	1	1.5		3.49	126				3
10063212	Tromsø Study	0	49.4	65.2	0	6631	##.##.####	##.##.####	56.2	##.##.####	1	23.2	72	1.76	11	##.##.####	0	6631	0	0	1	1	1		0	0	73	102.39		0				4.01	130				3
10063818	Tromsø Study	0	49.9	66	0	6633	##.##.####	##.##.####	51.2	##.##.####	1	26.6	75	1.68	11	##.##.####	0	6633	0	0	1	1	1		0	0	68	113.24				1.2		6.24	121				3
10064314	Tromsø Study	0	47.8	62.3	0	6657	##.##.####	##.##.####	45.2	##.##.####	1	25.7	90	1.87	10	##.##.####	0	6657	0	1	1	1	1		0	0	77	100.63		0	1			5.34	144				3
10064920	Tromsø Study	0	53.3	50.1	0	6631	##.##.####	##.##.####	65.3	##.##.####	1	26.3	76	1.7	11	##.##.####	0	6631	0	1	1	0	1		0	0	58	129.51		0	1	3.8		4.96	167				3
10065012	Tromsø Study	0	63	64.2	0	6482	##.##.####	##.##.####	65.3	##.##.####	1	23.4	66	1.68	4	##.##.####	0	6482	0	1	3	0	1		0	0	80	89.36		0	0	2		5.81	149				1
10065214	Tromsø Study	0	57.5	79	0	6587	##.##.####	##.##.####	63.3	##.##.####	1	22.8	69	1.74	1	##.##.####	0	6587	0	0	2	1	1		0	0	67	110.34		0	0	2.9		3.73	112				4
10065315	Tromsø Study	0	47.8	62.3	1	6052	##.##.####	##.##.####	58.3	##.##.####	1	28	78	1.67	9	##.##.####	5	6052	0	1	1	1	1		0	0	67	112.2		0	0			3.96	155				3
10065416	Tromsø Study	0	59.6	59.2	0	6482	##.##.####	##.##.####	57.3	##.##.####	1	29.1	87	1.73	4	##.##.####	0	6482	0	0	3	0	1		0	0	91	79.08		0	0			5.61	136				1
10065517	Tromsø Study	0	73.6	79.4	0	6482	##.##.####	##.##.####	57.3	##.##.####	1	24.2	74	1.75	4	##.##.####	0	6482	0	0	2	0	1		0	0	82	89.18		0	1			4.25	118				1
10065618	Tromsø Study	0	64.8	66.7	0	6587	##.##.####	##.##.####	56.3	##.##.####	1	25.6	82	1.79	1	##.##.####	0	6587	0	1	1	0	1		1	0	73	102.35		0	1	2.2		3.36	149				4
10067216	Tromsø Study	0	52.4	70.3	0	6681	##.##.####	##.##.####	44.3	##.##.####	1	25.4	87	1.85	10	##.##.####	0	6681	0	0	2	1	1		0	0	73	107.45		0	0	2.4		4.92	128				3
10067923	Tromsø Study	0	39.9	30.9	1	4481	##.##.####	##.##.####	69.4	##.##.####	1	23.3	62	1.63	10	##.##.####	5	4481	0	0	2	0	1		0	0	81	87		1	0			3.19	132				3
10068217	Tromsø Study	0	58.6	57.8	0	6559	##.##.####	##.##.####	66.4	##.##.####	1	24	76	1.78	2	##.##.####	0	6559	0	1	2	0	0		0	0	73	98.98				5.4		4.28	154				4
10068520	Tromsø Study	0	45.3	38.6	0	6476	##.##.####	##.##.####	64.4	##.##.####	1	32.6	101	1.76	4	##.##.####	0	6476	0	1	2	0	1		0	0	87	81.34		0	1	2.6		3.35	173				1
10069016	Tromsø Study	0	60.5	60.6	0	6583	##.##.####	##.##.####	55.4	##.##.####	1	25.2	69.5	1.66	1	##.##.####	0	6583		1	1	0	1		0	0	75	99.53		0	0	1.6		4.39	157				4
10069117	Tromsø Study	0	46.9	41	0	6680	##.##.####	##.##.####	55.4	##.##.####	1	27.1	86	1.78	10	##.##.####	0	6680	0	1	2	0	1		0	0	80	92.39			1	4		5.4	165				3
10069319	Tromsø Study	0	60.8	61	0	6626	##.##.####	##.##.####	52.4	##.##.####	1	28.1	95	1.84	11	##.##.####	0	6626	0	1	1	0	1		0	0	65	118.74		0	0			3.67	148				3
10070008	Tromsø Study	0	58.7	58	0	6583	##.##.####	##.##.####	49.4	##.##.####	1	28.2	79.5	1.68	1	##.##.####	0	6583	0	0	2	0	1		0	0	80	94.56		0	0	4.8		5.74	137				4
10070311	Tromsø Study	0	69	72.8	0	6469	##.##.####	##.##.####	48.4	##.##.####	1	22.2	65	1.71	5	##.##.####	0	6469	0	0	2	0	1		0	0	59	134.94			1			4.69	126				1
10071110	Tromsø Study	0	61.1	61.4	1	6406	##.##.####	##.##.####	68.5	##.##.####	1	28.7	82	1.69	11	##.##.####	5	6406	0	1	1	0	0		0	0	81	87.23			1	3.7		2.97	162				3
10071312	Tromsø Study	0	38.6	29	1	1834	##.##.####	##.##.####	63.5	##.##.####	1	35.6	122	1.85	1	##.##.####	2	1834	0	0	1	0	1		1	0	72	101.48		0	0	3		4.54	128				4
10073516	Tromsø Study	0	39.9	30.9	1	577	##.##.####	##.##.####	64.6	##.##.####	1	23.5	68	1.7	9	##.##.####	1	577	0	1		0	1		0	0	58	129.79		0		4.5		3.31	170				3
10073718	Tromsø Study	0	46	59.3	1	2968	##.##.####	##.##.####	58.6	##.##.####	1	29.8	101	1.84	10	##.##.####	1	2968	0	1	1	1	1		0	0	61	124.9			1	2.5		5	158				3
10073819	Tromsø Study	0	50.1	45.6	0	6624	##.##.####	##.##.####	57.6	##.##.####	1	26.9	76	1.68	11	##.##.####	0	6624	0	1	1	0	1		0	0	72	103.51		0				4.63	157				3
10074214	Tromsø Study	0	71.9	103.7	0	6464	##.##.####	##.##.####	55.6	##.##.####	1	26.5	86	1.8	5	##.##.####	0	6464	0	0	1	1	1		0	0	63	121.63		0	0	2		5.57	129				1
10074315	Tromsø Study	0	66.3	94.1	1	2035	##.##.####	##.##.####	54.6	##.##.####	1	29.2	92.5	1.78	2	##.##.####	5	2035	0	1	1	1	1		0	0	64	119.88		0	0	1.1		5.31	153				4
10074719	Tromsø Study	0	60.2	83.7	0	6679	##.##.####	##.##.####	47.6	##.##.####	1	28.7	94	1.81	10	##.##.####	0	6679	0	0	1	1	1		0	0	73	105.9		0	0			5.69	137				3
10076418	Tromsø Study	0	63.8	89.8	1	6232	##.##.####	##.##.####	69.7	##.##.####	1	26.4	80	1.74	5	##.##.####	5	6232	0	1	1	1	1		0	0	77	92.16				3.6		5.36	130				1
10076519	Tromsø Study	0	46.7	40.7	0	6577	##.##.####	##.##.####	68.7	##.##.####	1	22.9	75	1.81	1	##.##.####	0	6577	0	0	2	0	1		0	1	57	130.78		0	1			3.44	134				4
10076620	Tromsø Study	0	60.5	60.6	0	6458	##.##.####	##.##.####	66.7	##.##.####	1	21.9	67	1.75	5	##.##.####	0	6458	0	1	2	0	1		0	0	107	63.61			1	2.5		4.15	160				1
10077116	Tromsø Study	0	42.4	53.1	0	6577	##.##.####	##.##.####	60.7	##.##.####	1	29.1	86	1.72	1	##.##.####	0	6577	0	0	1	1	1		0	0	76	96.22		0	0			3.31	135				4
10077217	Tromsø Study	0	52.5	49	0	6458	##.##.####	##.##.####	60.7	##.##.####	1	29.2	99	1.84	5	##.##.####	0	6458	0	0	2	0	1		0	0	90	79.16		0	0			3.86	134				1
10077419	Tromsø Study	0	58.2	80.2	0	6692	##.##.####	##.##.####	57.7	##.##.####	1	25.8	80	1.76	9	##.##.####	0	6692	0	1	1	1	1		0	0	67	112.44							153				3
10078016	Tromsø Study	0	50.5	67	0	6577	##.##.####	##.##.####	51.7	##.##.####	1	27.8	89	1.79	1	##.##.####	0	6577	0	0	2	1	1		0	0	71	107.53				2.3		4.68	132				4
10079522	Tromsø Study	0	48.9	64.3	0	6546	##.##.####	##.##.####	66.7	##.##.####	1	23.3	68	1.71	2	##.##.####	0	6546	0	1	1	1	1		0	0	61	121.66		0	1	2.6		3.24	140				4
10079623	Tromsø Study	0	61	61.2	0	6450	##.##.####	##.##.####	62.7	##.##.####	1	25.7	90	1.87	5	##.##.####	0	6450	0	0	2	0	1		0	0	67	110.56		0	1			4.01	106				1
10080009	Tromsø Study	0	44.4	56.5	0	6645	##.##.####	##.##.####	55.7	##.##.####	1	26.3	96	1.91	11	##.##.####	0	6645	0	1	2	1	1		0	0	67	113.24		0	0			4.25	142				3
10080110	Tromsø Study	0	53.3	50.2	0	6645	##.##.####	##.##.####	55.7	##.##.####	1	25.4	73.5	1.7	11	##.##.####	0	6645	0	1	2	0	1		0	0	85	86.05		0	0	4.8		3.02	158				3
10081212	Tromsø Study	0	53.4	72	1	3810	##.##.####	##.##.####	66.8	##.##.####	1	26.1	78	1.73	12	##.##.####	2	3810	0	1	1	1	1		0	0	79	90.25		0	1	4.8		4.3	140				4
10081313	Tromsø Study	0	39.8	30.7	1	3424	##.##.####	##.##.####	65.8	##.##.####	1	23.5	62.5	1.63	10	##.##.####	5	3424	0	0	2	0	1		0	0	63	117.54		0		3.3		4.63	113				3
10081515	Tromsø Study	0	53.5	72.2	1	4618	##.##.####	##.##.####	64.8	##.##.####	1	24	66	1.66	5	##.##.####	2	4618	0	0	2	1	1		0	0	74	97.92		0	0			6.95	137				1
10081919	Tromsø Study	0	48.2	42.8	0	6612	##.##.####	##.##.####	60.8	##.##.####	1	26.6	76	1.69	12	##.##.####	0	6612	0	0	3	0	1		0	0	72	102.38		0	1	1.8		4.49	137				4
10082011	Tromsø Study	0	52.3	48.8	0	6612	##.##.####	##.##.####	58.8	##.##.####	1	28.4	86	1.74	12	##.##.####	0	6612	0	0	1	0	0		0	0	68	110.11			0	4.8		2.38	130				4
10082112	Tromsø Study	0	40.7	32	0	6689	##.##.####	##.##.####	55.8	##.##.####	1	29	97	1.83	9	##.##.####	0	6689	0	1	2	0	1		0	0	67	113.2		0	0	4.1			165				3
10083517	Tromsø Study	0	56.9	77.9	1	2581	##.##.####	##.##.####	69.9	##.##.####	1	20.9	61	1.71	10	##.##.####	2	2581	0	1	1	1	1		0	0	60	122.83		0		2.7		3.29	146				3
10083618	Tromsø Study	0	76.7	83.9	1	6275	##.##.####	##.##.####	67.9	##.##.####	1	26.2	73	1.67	3	##.##.####	5	6275	0	1	2	0	1		0	0	92	75.45		0	1	4.1		4.58	202				1
10084013	Tromsø Study	0	46.8	40.8	1	2761	##.##.####	##.##.####	59.9	##.##.####	1	22.3	77	1.86	10	##.##.####	2	2761	0	0	3	0	1		0	0	65	115.56		0	1			3.16	133				3
10084114	Tromsø Study	0	63.3	64.6	0	6640	##.##.####	##.##.####	56.9	##.##.####	1	24.7	71.5	1.7	11	##.##.####	0	6640	0	0	2	0	1		1	0	66	114.73		0	0			4.26	124				3
10085014	Tromsø Study	0	51.8	48	0	6414	##.##.####	##.##.####	46.9	##.##.####	1	27.1	82	1.74	6	##.##.####	0	6414	0	0	1	0	0		0	0	80	95.57		0	0			4.09	133				2
10085822	Tromsø Study	0	52.1	48.4	0	6435	##.##.####	##.##.####	62	##.##.####	1	24.5	76	1.76	6	##.##.####	0	6435	0	0	1	0	0		1	0	73	100.37		0	0			4.82	125				2
10086318	Tromsø Study	0	57.5	79	0	6538	##.##.####	##.##.####	48	##.##.####	1	23.1	66	1.69	2	##.##.####	0	6538	0	1	1	1	1		0	0	84	89.91		0	0			6.71	143				4
10086924	Tromsø Study	0	67.1	70	1	5306	##.##.####	##.##.####	67.1	##.##.####	1	25.5	78	1.75	4	##.##.####	2	5306	0	1	1	0	0		0	0	78	91.5		0	0	4.5		5.44	197				1
10087016	Tromsø Study	0	47.4	41.6	0	6590	##.##.####	##.##.####	64.1	##.##.####	1	33.6	100.5	1.73	1	##.##.####	0	6590	0	1	1	0	1		0	0	83	85.96		0	0			4.48	162				4
10087218	Tromsø Study	0	44.5	37.5	0	6660	##.##.####	##.##.####	54.1	##.##.####	1	28.5	81.5	1.69	10	##.##.####	0	6660	0	1	2	0	1		0	0	58	134.55		0	1	2.8			166				3
10088017	Tromsø Study	0	49.4	44.5	0	6687	##.##.####	##.##.####	48.1	##.##.####	1	28.4	85	1.73	9	##.##.####	0	6687	0	1	3	0	0		0	0	79	96.47		0	0	5		4.38	152				3
10088724	Tromsø Study	0	49	64.4	1	5760	##.##.####	##.##.####	64.2	##.##.####	1	20.9	60.5	1.7	4	##.##.####	5	5760	0	1	1	1	1		0	0	73	99.66		0	1	4.2		5.79	152				1
10088825	Tromsø Study	0	66.4	69.1	0	6532	##.##.####	##.##.####	64.2	##.##.####	1	25.2	78	1.76	3	##.##.####	0	6532	0	1	1	0	1		0	0	86	82.48				7.6		4.04	145				1
10089624	Tromsø Study	0	51.8	48	0	6636	##.##.####	##.##.####	50.2	##.##.####	1	23.6	71.5	1.74	11	##.##.####	0	6636	0	0	2	0	1		0	0	74	103.13		0	1	1.4		3.86	123				3
10090414	Tromsø Study	0	39	29.5	0	6531	##.##.####	##.##.####	44.2	##.##.####	1	24.3	73.5	1.74	3	##.##.####	0	6531	0	0	2	0	1		0	0	77	101.08		0	1	4.9		4.33	135				1
10090818	Tromsø Study	0	58.5	57.7	0	6496	##.##.####	##.##.####	69.2	##.##.####	1	23.9	65	1.65	4	##.##.####	0	6496	0	1	1	0	1		0	0	67	108.36		0	1	3.2		5.18	149				1
10090919	Tromsø Study	0	43.3	35.7	1	4832	##.##.####	##.##.####	68.2	##.##.####	1	22.7	82	1.9	1	##.##.####	2	4832	0	1	1	0	1		0	1	58	128.37				7.3		3.37	176				4
10091213	Tromsø Study	0	43.4	54.9	1	5177	##.##.####	##.##.####	60.2	##.##.####	1	21.1	69	1.81	1	##.##.####	1	5177	0	1	1	1	1		0	0	99	71.04		0	1	2.9		3.43	148				4
10091314	Tromsø Study	0	34.5	23.1	0	6588	##.##.####	##.##.####	59.2	##.##.####	1	31.4	105	1.83	1	##.##.####	0	6588	0	1	2	0	1		0	0	63	120.09		0	0			3.24	153				4
10091415	Tromsø Study	0	43.7	36.3	0	6545	##.##.####	##.##.####	56.2	##.##.####	1	24.8	76	1.75	2	##.##.####	0	6545	0	1	3	0	1		0	0	57	136.22			1	3.3		3.23	150				4
10092719	Tromsø Study	0	52.9	71.2	1	5443	##.##.####	##.##.####	65.3	##.##.####	1	20.4	53	1.61	3	##.##.####	2	5443	0	0	1	1	1		0	0	96	72.4		0				3.72	118				1
10093316	Tromsø Study	0	44.3	37.2	0	6560	##.##.####	##.##.####	59.3	##.##.####	1	20.6	72	1.87	2	##.##.####	0	6560	0	0	1	0	0		0	0	63	120.05		0	0	2.8		3.85	116				4
10093417	Tromsø Study	0	55.7	53.6	0	6653	##.##.####	##.##.####	58.3	##.##.####	1	22.3	73	1.81	11	##.##.####	0	6653	0	0	2	0	1		0	0	72	103.26		0	1			3.05	131				3
10093518	Tromsø Study	0	55.8	53.8	0	6695	##.##.####	##.##.####	58.3	##.##.####	1	26.6	77	1.7	9	##.##.####	0	6695	0	0	2	0	1		0	0	61	125.03		0	0	1.5		4.1	130				3
10093619	Tromsø Study	0	69.6	73.7	1	588	##.##.####	##.##.####	57.3	##.##.####	1	30.3	97	1.79	4	##.##.####	1	588	0	1	1	0	1		1	0	88	82.2		0					126				1
10094115	Tromsø Study	0	66.4	69	0	6527	##.##.####	##.##.####	52.3	##.##.####	1	25.7	73.5	1.69	3	##.##.####	0	6527	0	1	3	0	1		1	0	80	93.47			1	3.2		4.09	122				1
10095015	Tromsø Study	0	54.6	52.1	1	4973	##.##.####	##.##.####	44.3	##.##.####	1	31.5	104.5	1.82	9	##.##.####	1	4973	1	0	1	0	1		0	0	63	127.37		0	0			4.72	112				3
10095520	Tromsø Study	0	67.1	95.5	0	6525	##.##.####	##.##.####	65.4	##.##.####	1	26.5	83	1.77	3	##.##.####	0	6525	0	0	1	1	1		0	0	84	84.44		0	0			3.02	130				1
10095823	Tromsø Study	0	58.8	58.1	0	6451	##.##.####	##.##.####	63.4	##.##.####	1	29.1	86	1.72	5	##.##.####	0	6451	0	1	1	0	1		0	0	103	67.15						3.54	159				1
10096016	Tromsø Study	0	53.1	49.9	0	6659	##.##.####	##.##.####	59.4	##.##.####	1	31.2	87	1.67	10	##.##.####	0	6659	0	0	3	0	1		0	0	55	140.36				3.4		3.39	135				3
10096521	Tromsø Study	0	40.5	31.7	0	6652	##.##.####	##.##.####	55.4	##.##.####	1	24.9	77	1.76	11	##.##.####	0	6652	0	0	2	0	1		0	0	73	102.69		0	1			3.04	116				3
10098624	Tromsø Study	0	44.5	56.7	1	2358	##.##.####	##.##.####	67.5	##.##.####	1	26.1	80	1.75	2	##.##.####	1	2358	1	0	1	1	1		1	0	70	103.54		0	0			4.01	125				4
10099221	Tromsø Study	0	64.7	66.6	0	6582	##.##.####	##.##.####	64.5	##.##.####	1	28	81	1.7	1	##.##.####	0	6582	0	1	1	0	1		0	0	83	85.85		0				5.66	144				4
10099524	Tromsø Study	0	61.7	62.3	0	6468	##.##.####	##.##.####	59.5	##.##.####	1	28.7	90	1.77	5	##.##.####	0	6468	0	0	1	0	1		0	0	90	79.49		0	0			3.85	122				1
10099827	Tromsø Study	0	41.4	33	0	6475	##.##.####	##.##.####	57.5	##.##.####	1	28.7	93	1.8	4	##.##.####	0	6475	0	1	1	0	1		0	0	73	101.91		0	1	2.4		5.26	147				1
10100002	Tromsø Study	0	60	59.8	0	6469	##.##.####	##.##.####	56.5	##.##.####	1	30.6	99	1.8	5	##.##.####	0	6469	0	1	1	0	1		0	0	74	100.68		0	0				142				1
10102509	Tromsø Study	0	43.1	35.4	0	6464	##.##.####	##.##.####	68.6	##.##.####	1	24.1	78	1.8	5	##.##.####	0	6464	0	0	3	0	0		0	0	100	68.38		0	1	2.5		2.79	123				1
10102610	Tromsø Study	0	58.6	57.8	1	4270	##.##.####	##.##.####	68.6	##.##.####	1	24.1	73	1.74	5	##.##.####	2	4270	0	1	1	0	1		0	0	84	83.62			1			4.38	153				1
10102812	Tromsø Study	0	33.7	21.9	1	1446	##.##.####	##.##.####	63.6	##.##.####	1	24.9	79	1.78	11	##.##.####	1	1446	0	1	1	0	1		0	0	82	87.31						4.32	145				3
10102913	Tromsø Study	0	50.8	46.5	0	6552	##.##.####	##.##.####	63.6	##.##.####	1	29	93	1.79	2	##.##.####	0	6552	0	1	1	0	0		0	0	78	92.5		0	1			4.53	148				4
10103005	Tromsø Study	0	65.3	67.4	0	6463	##.##.####	##.##.####	62.6	##.##.####	1	28.7	94	1.81	5	##.##.####	0	6463	0	1	1	0	1		0	0	76	95.62			0			3.18	160				1
10103207	Tromsø Study	0	56.1	54.2	0	6622	##.##.####	##.##.####	59.6	##.##.####	1	27.7	84	1.74	12	##.##.####	0	6622	0	1	1	0	1		0	0	66	113.65		0	0			5.36	153				4
10104208	Tromsø Study	0	59.4	58.9	0	6616	##.##.####	##.##.####	51.6	##.##.####	1	30	92	1.75	12	##.##.####	0	6616	0	1	1	0	1		0	0	65	119.11		0	0	2.8		6.99	142				4
10104511	Tromsø Study	0	58.6	80.9	0	6660	##.##.####	##.##.####	45.6	##.##.####	1	23.7	70	1.72	10	##.##.####	0	6660	0	1	2	1	1		0	0	56	145.06		0	0	1.3		6.08	142				3
10105310	Tromsø Study	0	47.1	41.2	0	6678	##.##.####	##.##.####	64.7	##.##.####	1	26.5	78.5	1.72	10	##.##.####	0	6678	0	1	1	0	0		0	0	59	127.21		0				7.45	148				3
10105411	Tromsø Study	0	46.5	60.1	1	5015	##.##.####	##.##.####	63.7	##.##.####	1	28.6	77	1.64	5	##.##.####	5	5015	0	0	1	1	1		0	1	94	74.56		0	0	2.2		3.37	109				1
10105613	Tromsø Study	0	50.5	46.2	0	6577	##.##.####	##.##.####	57.7	##.##.####	1	28.4	89	1.77	1	##.##.####	0	6577	0	1	1	0	1		0	0	78	94.35		0	0			5.07	146				4
10106816	Tromsø Study	0	61.1	61.4	0	6505	##.##.####	##.##.####	69.7	##.##.####	1	33.9	93.5	1.66	3	##.##.####	0	6505	0	1	1	0	1		0	0	104	65.15			1	5.6		4.86	172				1
10107211	Tromsø Study	0	57.2	55.8	0	6576	##.##.####	##.##.####	66.7	##.##.####	1	26.5	83	1.77	1	##.##.####	0	6576	0	0	1	0	1		1	0	73	98.89		0	0			4.64	129				4
10107716	Tromsø Study	0	57.7	56.5	0	6687	##.##.####	##.##.####	56.7	##.##.####	1	27	78	1.7	9	##.##.####	0	6687	0	0	2	0	1		0	0	75	99.06		0	0			4.02	124				3
10109415	Tromsø Study	0	70.8	75.4	0	6514	##.##.####	##.##.####	68.8	##.##.####	1	29.4	82	1.67	3	##.##.####	0	6514	0	1	1	0	1		1	0	85	82.44		0	1			5.23	160				1
10109516	Tromsø Study	0	40.8	32.1	1	3514	##.##.####	##.##.####	67.8	##.##.####	1	28.4	90	1.78	10	##.##.####	1	3514	0	0	2	0	1		1	0	72	100.14						4.65	132				3
10109617	Tromsø Study	0	66.5	94.5	1	4023	##.##.####	##.##.####	67.8	##.##.####	1	25.4	86	1.84	12	##.##.####	1	4023	0	1	2	1	1		1	0	98	70.16		0	0	2.8		4.83	149				4
10109718	Tromsø Study	0	68.5	97.9	0	6449	##.##.####	##.##.####	66.8	##.##.####	1	25.7	76	1.72	5	##.##.####	0	6449	0	1	1	1	1		1	0	67	109.14		0	0			4.58	118				1
10110205	Tromsø Study	0	49.2	64.8	1	4437	##.##.####	##.##.####	59.8	##.##.####	1	29.7	94	1.78	3	##.##.####	1	4437	0	1	1	1	1		0	0	57	134.51						3.97	160				1
10110407	Tromsø Study	0	50.5	46.2	0	6696	##.##.####	##.##.####	55.8	##.##.####	1	22.7	64	1.68	9	##.##.####	0	6696	0	1	1	0	1		0	0	73	102.54		0	0			3.67	160				3
10111307	Tromsø Study	0	79.1	87.4	0	6511	##.##.####	##.##.####	48.8	##.##.####	1	28.2	94.5	1.83	3	##.##.####	0	6511	0	0	2	0	1		0	0	55	146.08		0	1	3.4		7.12	135				1
10112409	Tromsø Study	0	36.9	26.5	1	5883	##.##.####	##.##.####	67.9	##.##.####	1	31	94	1.74	12	##.##.####	5	5883	0	1	1	0	1		0	0	80	88.65		0	0	3			155				4
10112712	Tromsø Study	0	76.1	110.9	1	1335	##.##.####	##.##.####	65.9	##.##.####	1	20.1	58	1.7	3	##.##.####	2	1335	0	1	1	1	1		0	0	71	102.36		0	0			5.95	146				1
10112914	Tromsø Study	0	67.5	96.1	1	6400	##.##.####	##.##.####	61.9	##.##.####	1	22.8	71.5	1.77	3	##.##.####	5	6400	0	1	3	1	1		0	0	64	116.86		0	0			4.78	154				1
10113006	Tromsø Study	0	33.1	37.2	0	6611	##.##.####	##.##.####	60.9	##.##.####	1	26.3	69	1.62	12	##.##.####	0	6611	0	1	2	1	1		0	0	68	109.33		0	0	5		4.94	140				4
10113107	Tromsø Study	0	62.8	88.1	1	3780	##.##.####	##.##.####	58.9	##.##.####	1	20.5	58.5	1.69	1	##.##.####	5	3780	0	1	1	1	1		0	1	66	113.93			1			4.81	140				4
10113208	Tromsø Study	0	58.8	58.1	0	6510	##.##.####	##.##.####	56.9	##.##.####	1	28.4	89	1.77	3	##.##.####	0	6510	0	1	1	0	1		0	0	65	116.77			1	1.4			148				1
10114916	Tromsø Study	0	49.3	44.4	1	2493	##.##.####	##.##.####	68	##.##.####	1	26.6	68	1.6	9	##.##.####	1	2493	0	1	1	0	1		1	1	91	76.38						3.67	103				3
10115109	Tromsø Study	0	70.6	101.4	0	6574	##.##.####	##.##.####	59	##.##.####	1	22.2	66.5	1.73	1	##.##.####	0	6574	0	0	1	1	1		0	0	90	79.62		0	0	2.2		4.05	116				4
10115210	Tromsø Study	0	66.3	94	0	6657	##.##.####	##.##.####	56	##.##.####	1	23.3	75.5	1.8	10	##.##.####	0	6657	0	0	3	1	1		0	0	60	128.48		0	0			4.29	124				3
10115816	Tromsø Study	0	53.9	51.1	1	1604	##.##.####	##.##.####	48	##.##.####	1	31.9	101	1.78	11	##.##.####	5	1604	0	1	1	0	1		0	0	71	109.16		0	1			6.03	158				3
10116413	Tromsø Study	0	54.3	73.6	0	6538	##.##.####	##.##.####	44	##.##.####	1	24.6	77	1.77	2	##.##.####	0	6538	0	0	1	1	1		0	0	69	114.83		0	0			3.35	125				4
10116918	Tromsø Study	0	54.8	52.4	1	4311	##.##.####	##.##.####	69.1	##.##.####	1	28.9	89.5	1.76	1	##.##.####	1	4311	0	1	1	0	1		0	0	68	106.56		0	1			4.89	165				4
10117212	Tromsø Study	0	59.4	59	0	6682	##.##.####	##.##.####	61.1	##.##.####	1	27.8	86	1.76	10	##.##.####	0	6682	0	0	1	0	1		0	0	67	111.14		0	0			4.59	123				3
10117414	Tromsø Study	0	68.4	72	0	6506	##.##.####	##.##.####	60.1	##.##.####	1	22.9	64	1.67	3	##.##.####	0	6506	0	0	1	0	1		0	0	66	113.46		0	1	1.6		4.31	124				1
10117515	Tromsø Study	0	65.3	67.4	0	6483	##.##.####	##.##.####	58.1	##.##.####	1	26.1	83.5	1.79	4	##.##.####	0	6483	0	0	3	0	1		0	0	59	130.02		0	0			4.25	114				1
10117616	Tromsø Study	0	68.6	72.3	0	6590	##.##.####	##.##.####	58.1	##.##.####	1	27.1	86	1.78	1	##.##.####	0	6590	0	1	2	0	0		0	0	69	108.53		0	1	2.9		4.02	148				4
10117717	Tromsø Study	0	54.1	73.2	1	6337	##.##.####	##.##.####	56.1	##.##.####	1	22	72	1.81	3	##.##.####	5	6337	0	0	1	1	1		0	1	93	77.45		0	0			4.22	125				1
10117919	Tromsø Study	0	59.1	58.5	0	6638	##.##.####	##.##.####	56.1	##.##.####	1	26.7	86.5	1.8	11	##.##.####	0	6638	0	1	2	0	0		1	0	81	90.84		0	0			4.37	148				3
10118011	Tromsø Study	0	42.8	35	0	6566	##.##.####	##.##.####	55.1	##.##.####	1	26.9	90	1.83	1	##.##.####	0	6566	0	1	1	0	1		0	0	92	78.71		0	1			5.68	177				4
10118213	Tromsø Study	0	64.3	66	0	6462	##.##.####	##.##.####	54.1	##.##.####	1	23.1	80	1.86	5	##.##.####	0	6462	0	0	1	0	1		0	0	84	87.75		0	0	1.8			122				1
10119921	Tromsø Study	0	45.1	38.4	0	6499	##.##.####	##.##.####	62.2	##.##.####	1	30.4	88	1.7	4	##.##.####	0	6499	0	0	2	0	0		0	0	66	112.67		0	1			4.08	127				1
10121510	Tromsø Study	0	44.5	56.8	0	6458	##.##.####	##.##.####	46.2	##.##.####	1	28	78	1.67	5	##.##.####	0	6458	0	1	3	1	1		0	0	90	83.68		0	0			3.61	167				1
10122309	Tromsø Study	0	43.4	54.9	1	5139	##.##.####	##.##.####	67.2	##.##.####	1	26.8	83	1.76	1	##.##.####	2	5139	0	1	3	1	1		1	0	81	87.57		0	1			2.62	166				4
10122410	Tromsø Study	0	63.5	89.2	0	6703	##.##.####	##.##.####	65.2	##.##.####	1	31.2	85	1.65	9	##.##.####	0	6703	0	0	1	1	1		0	0	78	92.03		0	0	1.8		4.07	133				3
10122612	Tromsø Study	0	75.2	81.7	1	1164	##.##.####	##.##.####	64.2	##.##.####	1	24.3	78	1.79	4	##.##.####	5	1164	0	0	1	0	1		1	0	69	106.35		0	1			4.69	121				1
10122814	Tromsø Study	0	59	58.4	1	4397	##.##.####	##.##.####	64.2	##.##.####	1	24.9	79	1.78	1	##.##.####	2	4397	0	0	2	0	1		0	0	85	83.61		0	1			6.43	133				4
10123310	Tromsø Study	0	51.2	47.2	0	6658	##.##.####	##.##.####	55.2	##.##.####	1	24.8	76	1.75	10	##.##.####	0	6658	0	1	3	0	1		0	0	88	82.83		0	0			3.95	158				3
10124008	Tromsø Study	0	47.8	42.2	0	6654	##.##.####	##.##.####	49.2	##.##.####	1	25.5	79	1.76	10	##.##.####	0	6654	0	1	1	0	1		0	0	72	106.88		0	0			3.2	142				3
10125110	Tromsø Study	0	54.3	51.6	0	6583	##.##.####	##.##.####	69.3	##.##.####	1	39.3	123	1.77	1	##.##.####	0	6583		1	2	0	1		0	0	87	80.14		0	0	5.1		4.84	205				4
10125211	Tromsø Study	0	56.5	54.8	0	6482	##.##.####	##.##.####	69.3	##.##.####	1	31	94	1.74	4	##.##.####	0	6482	0	1	2	0	1		0	0	82	85.8		0	1			3.27	145				1
10125312	Tromsø Study	0	53.9	51	1	2305	##.##.####	##.##.####	68.3	##.##.####	1	23.9	70	1.71	9	##.##.####	5	2305	0	1	3	0	0		0	0	64	114.55		0	1			3.87	152				3
10125413	Tromsø Study	0	48.6	43.4	0	6682	##.##.####	##.##.####	67.3	##.##.####	1	32.1	94	1.71	10	##.##.####	0	6682	0	0	1	0	1		0	0	94	73.73				3.1		4.55	138				3
10125514	Tromsø Study	0	48.3	43	0	6527	##.##.####	##.##.####	64.3	##.##.####	1	24.3	76	1.77	3	##.##.####	0	6527	0	0	1	0	1		1	0	85	83.58		0	0	1.3		4.22	139				1
10125817	Tromsø Study	0	59.5	82.4	0	6567	##.##.####	##.##.####	58.3	##.##.####	1	26.3	87	1.82	1	##.##.####	0	6567	0	1	2	1	1		0	0	85	85.26		0				2.29	168				4
10127314	Tromsø Study	0	38.4	46.2	1	6337	##.##.####	##.##.####	65.4	##.##.####	1	28.1	85	1.74	9	##.##.####	5	6337	0	1	1	1	1		1	0	72	100.88			1			3.41	143				3
10127617	Tromsø Study	0	60.4	60.4	0	6476	##.##.####	##.##.####	59.4	##.##.####	1	23.6	74	1.77	4	##.##.####	0	6476	0	0	2	0	1		0	0	67	111.78		0	1	1.1		3.12	112				1
10127718	Tromsø Study	0	56	54	0	6583	##.##.####	##.##.####	57.4	##.##.####	1	29	77	1.63	1	##.##.####	0	6583	1	1	1	0	0		0	0	73	101.95		0	0	1.9		5.5	155				4
10128012	Tromsø Study	0	59	58.4	0	6562	##.##.####	##.##.####	56.4	##.##.####	1	29.6	99	1.83	1	##.##.####	0	6562	0	0	3	0	1		0	1	87	83.56			1	4.4		3.81	135				4
10128113	Tromsø Study	0	43.4	54.9	0	6476	##.##.####	##.##.####	54.4	##.##.####	1	27.4	82	1.73	4	##.##.####	0	6476	0	1	1	1	1		0	0	82	90.13		0	0	4.9		6.16	153				1
10128517	Tromsø Study	0	43.8	55.5	0	6652	##.##.####	##.##.####	49.4	##.##.####	1	27.2	78.5	1.7	11	##.##.####	0	6652	0	0	3	1	1		0	0	71	108.53			0	1.5		4.46	130				3
10129720	Tromsø Study	0	52.1	48.4	1	142	##.##.####	##.##.####	64.5	##.##.####	1	27.8	91	1.81	5	##.##.####	1	142	0	1	2	0	1		1	0	156	41.45		0	0	4.2		5.05	148				1
10130005	Tromsø Study	0	72.9	78.5	0	6521	##.##.####	##.##.####	63.5	##.##.####	1	30.1	90	1.73	3	##.##.####	0	6521	0	0	2	0	1		0	0	75	96.81		0	0			3.83	129				1
10130106	Tromsø Study	0	73.9	79.8	0	6457	##.##.####	##.##.####	62.5	##.##.####	1	22.6	67	1.72	5	##.##.####	0	6457	0	1	1	0	1		1	0	73	100.2		0	0			3.95	95				1
10130207	Tromsø Study	0	53.1	49.9	0	6638	##.##.####	##.##.####	62.5	##.##.####	1	23.4	74	1.78	11	##.##.####	0	6638	0	0	1	0	1		0	0	77	94.22		0	0	2.6		3.17	128				3
10130308	Tromsø Study	0	54.9	74.5	1	2656	##.##.####	##.##.####	60.5	##.##.####	1	27.9	95.5	1.85	11	##.##.####	1	2656	1	0	1	1	1		1	0	64	117.41		0	0			6.93	125				3
10130409	Tromsø Study	0	59.9	59.7	0	6469	##.##.####	##.##.####	59.5	##.##.####	1	23.8	78	1.81	5	##.##.####	0	6469	0	1	1	0	1		0	0	120	57.03		0	1	5.8		3.93	148				1
10130510	Tromsø Study	0	53.3	50.2	0	6546	##.##.####	##.##.####	58.5	##.##.####	1	24.7	81	1.81	2	##.##.####	0	6546	0	0	3	0	0		0	0	80	91.37		0	1	2.9		3.69	131				4
10132209	Tromsø Study	0	52.8	49.4	0	6688	##.##.####	##.##.####	67.6	##.##.####	1	31.2	87	1.67	9	##.##.####	0	6688	0	1	2	0	1		0	0	76	94.14		0	0			4.25	164				3
10134009	Tromsø Study	0	50.3	45.8	0	6644	##.##.####	##.##.####	46.6	##.##.####	1	29.2	95.5	1.81	11	##.##.####	0	6644	0	1	2	0	1		0	0	62	128.41		0	0			3.93	140				3
10134817	Tromsø Study	0	65	67	1	1791	##.##.####	##.##.####	69.7	##.##.####	1	25.8	79	1.75	3	##.##.####	1	1791	0	1	1	0	1		1	0	61	120.58				2.6		5.9	184				1
10134918	Tromsø Study	0	52.6	49.2	1	5390	##.##.####	##.##.####	69.7	##.##.####	1	31.3	97	1.76	5	##.##.####	1	5390	0	1	2	0	1		1	0	68	106.37				4		4.59	183				1
10135010	Tromsø Study	0	51	46.9	0	6707	##.##.####	##.##.####	68.7	##.##.####	1	28.6	86.5	1.74	9	##.##.####	0	6707	0	1	1	0	1		0	0	68	106.68		0	0	1.4		5.17	184				3
10135212	Tromsø Study	0	62.2	63	0	6644	##.##.####	##.##.####	63.7	##.##.####	1	23.9	69	1.7	11	##.##.####	0	6644	0	1	3	0	1		0	0	78	92.47		0				4.09	152				3
10135313	Tromsø Study	0	57.4	78.8	0	6517	##.##.####	##.##.####	63.7	##.##.####	1	21.6	70	1.8	3	##.##.####	0	6517	0	1	1	1	1		0	0	90	78.39		0	0			3.81	141				1
10135717	Tromsø Study	0	54.2	51.5	0	6458	##.##.####	##.##.####	60.7	##.##.####	1	26.3	90	1.85	5	##.##.####	0	6458	0	0	2	0	0		0	0	72	102.42		0	0	2.4		4.23	107				1
10135818	Tromsø Study	0	56.4	54.7	0	6548	##.##.####	##.##.####	60.7	##.##.####	1	27	85.5	1.78	2	##.##.####	0	6548	0	0	3	0	0		0	0	82	88.14		0	1	3.4		3.38	131				4
10136213	Tromsø Study	0	44.7	37.8	0	6548	##.##.####	##.##.####	59.7	##.##.####	1	28.1	89	1.78	2	##.##.####	0	6548	0	1	2	0	0		0	0	84	86.01		0	1	1.4		5.36	181				4
10136415	Tromsø Study	0	52.4	48.9	0	6618	##.##.####	##.##.####	58.7	##.##.####	1	26.4	79	1.73	12	##.##.####	0	6618	0	0	1	0	0		0	0	90	79.7		0	0	3.8		3.46	136				4
10136617	Tromsø Study	0	62.8	63.9	1	5084	##.##.####	##.##.####	55.7	##.##.####	1	25.3	78.5	1.76	3	##.##.####	2	5084	0	0	2	0	1		0	0	85	86.05		0	1			5.18	122				1
10136819	Tromsø Study	0	38.1	28.2	1	481	##.##.####	##.##.####	50.7	##.##.####	1	22.4	61	1.65	5	##.##.####	2	481	0	0	1	0	1		1	0	77	98.31		0	1			4.71	129				1
10138417	Tromsø Study	0	53.9	51	0	6640	##.##.####	##.##.####	68.7	##.##.####	1	28.1	78.5	1.67	11	##.##.####	0	6640	0	0	2	0	1		0	0	79	89.73		0	0	3.6		3.83	136				3
10138619	Tromsø Study	0	30.4	17.1	1	2362	##.##.####	##.##.####	68.7	##.##.####	1	29.7	104	1.87	2	##.##.####	5	2362	1	1	1	0	0		0	0	73	98.3			1				149				4
10138821	Tromsø Study	0	45.1	38.3	1	4837	##.##.####	##.##.####	60.7	##.##.####	1	30.1	87	1.7	10	##.##.####	5	4837	0	1	2	0	1		0	0	61	124.01		0	0			3.98	156				3
10139216	Tromsø Study	0	36.6	26.1	0	6645	##.##.####	##.##.####	54.7	##.##.####	1	24.9	77	1.76	11	##.##.####	0	6645	0	0	1	0	1		0	0	69	109.87		0	0			4.62	120				3
10139519	Tromsø Study	0	63.3	64.6	0	6573	##.##.####	##.##.####	52.7	##.##.####	1	24.6	78	1.78	1	##.##.####	0	6573	0	1	3	0	0		0	0	82	90.71		0	0			3.14	159				4
10140006	Tromsø Study	0	67.1	95.5	0	6547	##.##.####	##.##.####	48.7	##.##.####	1	29.1	89	1.75	2	##.##.####	0	6547	0	1	2	1	1		0	0	64	122.69		0	0	1.3		4.47	147				4
10140915	Tromsø Study	0	35.7	24.8	1	2338	##.##.####	##.##.####	69.8	##.##.####	1	26.9	87	1.8	11	##.##.####	5	2338	0	0	2	0	0		0	0	59	125.27				4.1		3.65	139				3
10141209	Tromsø Study	0	50.4	66.9	0	6671	##.##.####	##.##.####	66.8	##.##.####	1	27.8	89	1.79	10	##.##.####	0	6671		0	1	1	1		1	0	78	91.58				4.2		4.09	134				3
10141512	Tromsø Study	0	59.7	82.7	0	6442	##.##.####	##.##.####	60.8	##.##.####	1	28.1	83	1.72	5	##.##.####	0	6442	0	0	1	1	1		0	0	83	86.89		0	0			5.83	129				1
10141613	Tromsø Study	0	69.5	73.5	0	6444	##.##.####	##.##.####	59.8	##.##.####	1	23.3	79	1.84	5	##.##.####	0	6444	0	0	1	0	1		0	0	91	78.4		0	0			3.26	121				1
10141815	Tromsø Study	0	42.1	52.7	0	6539	##.##.####	##.##.####	53.8	##.##.####	1	29.1	98.5	1.84	2	##.##.####	0	6539	0	0	1	1	1		0	0	75	100.13		0	0	2.2		5.4	131				4
10141916	Tromsø Study	0	57.1	78.3	0	6451	##.##.####	##.##.####	52.8	##.##.####	1	26.1	80	1.75	5	##.##.####	0	6451	0	0	2	1	1		0	0	79	94.66		0	0			3.8	120				1
10143413	Tromsø Study	0	59.9	59.7	0	6441	##.##.####	##.##.####	69.9	##.##.####	1	27.7	84	1.74	6	##.##.####	0	6441	0	0	2	0	0		0	0	69	104.53		0	1			3.52	109				2
10143716	Tromsø Study	0	45.3	58.1	0	6573	##.##.####	##.##.####	65.9	##.##.####	1	22.5	68	1.74	1	##.##.####	0	6573	0	0	1	1	1		0	0	65	113.34		0	0			4.34	126				4
10143817	Tromsø Study	0	42.6	34.7	0	6573	##.##.####	##.##.####	64.9	##.##.####	1	25.9	84	1.8	1	##.##.####	0	6573	0	1	1	0	0		0	0	92	76.14		0	1			4.98	157				4
10143918	Tromsø Study	0	65.3	67.5	0	6441	##.##.####	##.##.####	63.9	##.##.####	1	23.6	79	1.83	6	##.##.####	0	6441	0	1	1	0	1		1	0	105	65.58		0	0			4.54	125				2
10144111	Tromsø Study	0	55.3	53.1	0	6568	##.##.####	##.##.####	62.9	##.##.####	1	25.9	85	1.81	1	##.##.####	0	6568	0	1	1	0	1		0	0	67	110.48		0	0			5.51	169				4
10144212	Tromsø Study	0	49	64.5	0	6566	##.##.####	##.##.####	61.9	##.##.####	1	22.7	68	1.73	1	##.##.####	0	6566	0	1	1	1	1		0	0	68	108.96		0	0			4.35	142				4
10144818	Tromsø Study	0	98.9	149.9	0	6484	##.##.####	##.##.####	52.9	##.##.####	1	24.8	70	1.68	4	##.##.####	0	6484	0	1	1	1	1		0	0	57	137.9		0	0	1.3		6.16	148				1
10145314	Tromsø Study	0	39.6	48.4	0	6616	##.##.####	##.##.####	48.9	##.##.####	1	43.3	134	1.76	12	##.##.####	0	6616		1	2	1	1		0	0	65	120.42		0	0			4.24	151				4
10146012	Tromsø Study	0	55.6	53.5	1	4067	##.##.####	##.##.####	66	##.##.####	1	29.3	98	1.83	3	##.##.####	5	4067	0	1	1	0	1		0	0	88	79.88		0	1	2.3		3.73	145				1
10146113	Tromsø Study	0	54.7	74.2	0	6506	##.##.####	##.##.####	61	##.##.####	1	27.2	92	1.84	3	##.##.####	0	6506	0	1	2	1	1		0	0	79	91.92		0	0	1.6		4.55	132				1
10147013	Tromsø Study	0	53	49.7	0	6506	##.##.####	##.##.####	50	##.##.####	1	25.2	79	1.77	3	##.##.####	0	6506	0	0	2	0	0		0	0	78	97.13		0	0			3.51	117				1
10147821	Tromsø Study	0	43.9	36.6	0	6590	##.##.####	##.##.####	66.1	##.##.####	1	22.4	75	1.83	1	##.##.####	0	6590	0	0	2	0	0		0	0	67	109.38		0	0			4.14	134				4
10148014	Tromsø Study	0	89.7	102.6	0	6568	##.##.####	##.##.####	63.1	##.##.####	1	25.4	76	1.73	1	##.##.####	0	6568	0	0	1	0	1		0	1	103	67.22		0	0			5.69	113				4
10148115	Tromsø Study	0	50.8	46.5	1	629	##.##.####	##.##.####	62.1	##.##.####	1	30.1	80	1.63	2	##.##.####	2	629	0	1	2	0	1		1	0	74	98.77		0	0	2.8			148				4
10148216	Tromsø Study	0	53.3	71.8	0	6638	##.##.####	##.##.####	62.1	##.##.####	1	27.8	86	1.76	11	##.##.####	0	6638	0	1	2	1	1		0	0	73	100.33		0	0	1.7		4.25	215				3
10148317	Tromsø Study	0	51.5	68.8	1	4047	##.##.####	##.##.####	61.1	##.##.####	1	22.3	63	1.68	10	##.##.####	2	4047	0	1	1	1	1		0	0	59	128.7		0	0			4.82	145				3
10148519	Tromsø Study	0	65.1	67.2	0	6638	##.##.####	##.##.####	59.1	##.##.####	1	26.9	81.5	1.74	11	##.##.####	0	6638	0	1	1	0	1		1	0	81	89.89		0	1	3.3		6.43	163				3
10148620	Tromsø Study	0	52.2	70	0	6504	##.##.####	##.##.####	59.1	##.##.####	1	23.9	67.5	1.68	3	##.##.####	0	6504	0	0	1	1	1		0	0	73	101.35		0				5.15	128				1
10148923	Tromsø Study	0	61.8	62.4	0	6504	##.##.####	##.##.####	55.1	##.##.####	1	24.5	83	1.84	3	##.##.####	0	6504	0	1	3	0	1		0	0	71	106.15		0	1	3.9		3.87	155				1
10149520	Tromsø Study	0	56	54.1	0	6584	##.##.####	##.##.####	49.1	##.##.####	1	25.8	93	1.9	1	##.##.####	0	6584	0	1	2	0	0		0	0	79	96.06		0	1	2		5.44	141				4
10151008	Tromsø Study	0	57	55.5	0	6701	##.##.####	##.##.####	61.2	##.##.####	1	27.2	75	1.66	9	##.##.####	0	6701	0	1	1	0	1		0	0	70	105.62		0		2.5			140				3
10151109	Tromsø Study	0	69.6	73.6	0	6499	##.##.####	##.##.####	61.2	##.##.####	1	24.6	77	1.77	4	##.##.####	0	6499	0	0	1	0	1		0	0	67	111.1		0	0	1.6		6.19	116				1
10151210	Tromsø Study	0	55.7	53.6	0	6532	##.##.####	##.##.####	59.2	##.##.####	1	21.9	65.5	1.73	3	##.##.####	0	6532	0	0	1	0	0		0	0	72	102.94		0	1			4.71	119				1
10151412	Tromsø Study	0	55.2	52.9	0	6694	##.##.####	##.##.####	57.2	##.##.####	1	29.1	96.5	1.82	9	##.##.####	0	6694	0	0	2	0	1		0	0	69	108.88		0		3.3		3.24	135				3
10153010	Tromsø Study	0	56.9	78	1	4715	##.##.####	##.##.####	65.2	##.##.####	1	27.1	84	1.76	3	##.##.####	1	4715	0	1	1	1	1		1	0	86	82.23		0	1	2.2		3.69	164				1
10153212	Tromsø Study	0	65.8	93.2	1	3527	##.##.####	##.##.####	63.2	##.##.####	1	21.3	59.5	1.67	11	##.##.####	2	3527	0	0	1	1	1		0	0	81	88.67		0	0	0.8		2.63	118				3
10153313	Tromsø Study	0	49.4	65.2	1	2798	##.##.####	##.##.####	62.2	##.##.####	1	29.2	84.5	1.7	11	##.##.####	2	2798	1	1	1	1	1		0	0	72	101.91				2.2		4.39	156				3
10153414	Tromsø Study	0	67.1	95.5	1	4649	##.##.####	##.##.####	60.2	##.##.####	1	23.2	71	1.75	1	##.##.####	2	4649	0	1	3	1	1		0	0	77	94.94		0	0			6.8	150				4
10153717	Tromsø Study	0	37	26.6	0	6588	##.##.####	##.##.####	56.2	##.##.####	1	30.5	87	1.69	1	##.##.####	0	6588	0	1	1	0	1		1	0	79	93.47						4.61	144				4
10153818	Tromsø Study	0	52.8	49.4	0	6633	##.##.####	##.##.####	55.2	##.##.####	1	22.5	78	1.86	11	##.##.####	0	6633	0	0	1	0	1		0	0	80	92.46		0		2.2		4.93	118				3
10154516	Tromsø Study	0	60.9	84.9	0	6497	##.##.####	##.##.####	48.2	##.##.####	1	19.7	55	1.67	4	##.##.####	0	6497	0	0	1	1	1		0	0	58	137.74		0	0			4.67	107				1
10155921	Tromsø Study	0	46.3	40.1	1	6522	##.##.####	##.##.####	68.3	##.##.####	1	30.8	91	1.72	1	##.##.####	5	6522	0	1	1	0	1		1	0	77	92.54						5.28	151				4
10156316	Tromsø Study	0	32.1	19.6	0	6527	##.##.####	##.##.####	64.3	##.##.####	1	26.2	82	1.77	3	##.##.####	0	6527	0	1	1	0	1		1	0	93	75.34		0	0			3.94	177				1
10156821	Tromsø Study	0	49.7	45	0	6625	##.##.####	##.##.####	55.3	##.##.####	1	29.8	86	1.7	11	##.##.####	0	6625	0	0	2	0	1		0	0	85	86.18		0	0			4.54	137				3
10157620	Tromsø Study	0	43.9	36.6	1	680	##.##.####	##.##.####	48.3	##.##.####	1	26.3	80.5	1.75	11	##.##.####	1	680	0	1	2	0	1		0	0	64	122.9			0	2		4.04	118				3
10159117	Tromsø Study	0	48.2	63	1	2533	##.##.####	##.##.####	64.4	##.##.####	1	18.3	65.5	1.89	3	##.##.####	5	2533	0	0	1	1	1		0	0	87	81.34		0	1	2.1		3.66	108				1
10159521	Tromsø Study	0	61.8	62.4	0	6476	##.##.####	##.##.####	60.4	##.##.####	1	21.7	68	1.77	4	##.##.####	0	6476	0	1	1	0	0		0	1	159	41.09		0	1	7.9		4.87	175				1
10159622	Tromsø Study	0	57.5	79	1	5906	##.##.####	##.##.####	59.4	##.##.####	1	23.5	76	1.8	3	##.##.####	5	5906	0	1	3	1	1		0	0	73	101.24		0	0			3.44	179				1
10159723	Tromsø Study	0	49.3	44.4	0	6703	##.##.####	##.##.####	58.4	##.##.####	1	27.5	77.5	1.68	9	##.##.####	0	6703	0	1	2	0	1		0	1	105	66.79						3	155				3
10159824	Tromsø Study	0	47.5	41.8	0	6703	##.##.####	##.##.####	58.4	##.##.####	1	29.7	88	1.72	9	##.##.####	0	6703	0	1	1	0	1		0	0	65	116.15		0	1			4.32	171				3
10159925	Tromsø Study	0	63	64.1	0	6469	##.##.####	##.##.####	57.4	##.##.####	1	25	76.5	1.75	5	##.##.####	0	6469	0	0	2	0	1		0	0	73	101.95		0	0	2.4		3.65	114				1
10160715	Tromsø Study	0	51.2	47.2	0	6474	##.##.####	##.##.####	50.4	##.##.####	1	35.2	118	1.83	4	##.##.####	0	6474	0	0	1	0	0		0	0	88	84.37		0	0	3.1		8.47	130				1
10162515	Tromsø Study	0	40.9	50.5	1	6262	##.##.####	##.##.####	68.5	##.##.####	1	24.2	69	1.69	5	##.##.####	5	6262	0	1	1	1	1		0	0	54	139.28		0	0			4.29	185				1
10162919	Tromsø Study	0	52.6	49.2	0	6699	##.##.####	##.##.####	60.5	##.##.####	1	23.5	73.5	1.77	9	##.##.####	0	6699	0	1	2	0	0		0	0	62	121.79		0	0	2.8		4.91	159				3
10163213	Tromsø Study	0	48.5	63.5	0	6609	##.##.####	##.##.####	55.5	##.##.####	1	23.1	75	1.8	12	##.##.####	0	6609	0	0	2	1	1		0	1	70	107.74		0	0			3.89	133				4
10163819	Tromsø Study	0	35	23.8	0	6580	##.##.####	##.##.####	48.5	##.##.####	1	37	102	1.66	1	##.##.####	0	6580	1	1	2	0	0		0	0	71	108.93				3.5			155				4
10165114	Tromsø Study	0	53.6	50.6	0	6699	##.##.####	##.##.####	69.6	##.##.####	1	24.8	76	1.75	9	##.##.####	0	6699	0	0	1	0	1		0	0	57	130.43		0	1	3.4		4.99	135				3
10165215	Tromsø Study	0	36.9	43.7	1	2869	##.##.####	##.##.####	65.5	##.##.####	1	23.8	55	1.52	9	##.##.####	1	2869	0	1	1	1	1		0	0	57	132.05						3.99	186				3
10165518	Tromsø Study	0	47.6	62	0	6647	##.##.####	##.##.####	56.6	##.##.####	1	26.8	81	1.74	11	##.##.####	0	6647	0	1	1	1	1		0	0	72	103.88		0	0	3.4		4.44	141				3
10165720	Tromsø Study	0	37.7	27.7	1	5529	##.##.####	##.##.####	54.6	##.##.####	1	35.3	96	1.65	1	##.##.####	2	5529	1	0	1	0	1		0	0	50	159.39		0	0			6.94	138				4
10167015	Tromsø Study	0	37.8	45.2	1	3681	##.##.####	##.##.####	67.7	##.##.####	1	27.3	78	1.69	11	##.##.####	5	3681	0	0	2	1	1		0	0	70	103.48		0		12		4.56	133				3
10167116	Tromsø Study	0	52.8	49.5	0	6577	##.##.####	##.##.####	64.7	##.##.####	1	27.1	73	1.64	1	##.##.####	0	6577	0	1	2	0	1		0	0	72	101.1		0	0	4.5		4.26	154				4
10167823	Tromsø Study	0	38	28.1	1	801	##.##.####	##.##.####	57.7	##.##.####	1	28.7	92	1.79	3	##.##.####	1	801	0	1	1	0	1		1	0	79	92.97		0	0	2			156				1
10167924	Tromsø Study	0	40.1	31.1	0	6637	##.##.####	##.##.####	56.7	##.##.####	1	24.9	69.5	1.67	11	##.##.####	0	6637	0	0	1	0	1		0	0	66	114.81		0				4.25	128				3
10168824	Tromsø Study	0	50.5	46.1	0	6548	##.##.####	##.##.####	48.7	##.##.####	1	26.5	73	1.66	2	##.##.####	0	6548	0	0	2	0	1		0	0	61	129.68		0	0			4.91	127				4
10169825	Tromsø Study	0	54.5	51.9	1	5697	##.##.####	##.##.####	68.7	##.##.####	1	25.8	69.5	1.64	9	##.##.####	1	5697	0	1	2	0	1		0	0	84	83.6		0				4.96	157				3
10170009	Tromsø Study	0	53.4	71.9	0	6696	##.##.####	##.##.####	63.7	##.##.####	1	26.6	80.5	1.74	9	##.##.####	0	6696	0	1	2	1	1		0	0	79	91.12		0	0			3.59	155				3
10170312	Tromsø Study	0	60.8	61	0	6454	##.##.####	##.##.####	59.7	##.##.####	1	21.5	57	1.63	5	##.##.####	0	6454	0	0	2	0	1		0	0	65	115.64		0	0	1.7		3.66	134				1
10170514	Tromsø Study	0	63.4	89.1	0	6577	##.##.####	##.##.####	57.7	##.##.####	1	29.1	85	1.71	1	##.##.####	0	6577	0	0	1	1	1		0	0	59	130.21				1.8		5.85	134				4
10171515	Tromsø Study	0	61.2	61.5	0	6675	##.##.####	##.##.####	47.7	##.##.####	1	24.3	72	1.72	10	##.##.####	0	6675	0	1	2	0	1		0	0	72	107.55			1	1.8		4.47	139				3
10172112	Tromsø Study	0	59	81.5	1	3236	##.##.####	##.##.####	69.8	##.##.####	1	27.4	84	1.75	5	##.##.####	1	3236	0	0	1	1	1		0	0	108	62.35		0	0			5.52	132				1
10172314	Tromsø Study	0	50.3	45.9	0	6574	##.##.####	##.##.####	62.8	##.##.####	1	25.3	82	1.8	1	##.##.####	0	6574	0	1	1	0	1		0	0	81	88.78		0	1	2.7		5.4	143				4
10172415	Tromsø Study	0	46.8	40.8	1	941	##.##.####	##.##.####	58.8	##.##.####	1	31	105	1.84	1	##.##.####	2	941	0	1	3	0	1		0	0	61	124.81		0	0	4.6		6.27	130				4
10172516	Tromsø Study	0	48.1	62.9	0	6644	##.##.####	##.##.####	57.8	##.##.####	1	26	79.5	1.75	11	##.##.####	0	6644	0	0	2	1	1		0	0	63	120.67		0	0	2.1		3.2	123				3
10172617	Tromsø Study	0	39.8	30.7	0	6643	##.##.####	##.##.####	57.8	##.##.####	1	24.9	79	1.78	11	##.##.####	0	6643	0	0	2	0	1		0	0	70	106.86		0	0	2		3.94	134				3
10174417	Tromsø Study	0	62.4	63.3	0	6610	##.##.####	##.##.####	58.9	##.##.####	1	25.2	80	1.78	12	##.##.####	0	6610	0	1	1	0	0		0	0	64	118.05		0	0	4		3.8	151				4
10174518	Tromsø Study	0	59.3	58.8	0	6441	##.##.####	##.##.####	58.9	##.##.####	1	23.7	82	1.86	6	##.##.####	0	6441	0	0	1	0	0		0	0	79	92.58		0	1	2.8		2.96	114				2
10174619	Tromsø Study	0	81.6	91	0	6540	##.##.####	##.##.####	57.9	##.##.####	1	23.7	83	1.87	2	##.##.####	0	6540	0	0	2	0	0		0	0	96	74.19		0	1	1.4		3.9	104				4
10175216	Tromsø Study	0	46.1	59.4	0	6568	##.##.####	##.##.####	47.9	##.##.####	1	31.2	99	1.78	1	##.##.####	0	6568	0	1	1	1	1		0	1	84	89.95		0	1			3.99	164				4
10175923	Tromsø Study	0	54.9	52.5	1	5920	##.##.####	##.##.####	69	##.##.####	1	25	82	1.81	12	##.##.####	5	5920	0	1	1	0	0		0	0	78	90.98		0	0	3.5		5.15	193				4
10176116	Tromsø Study	0	41.9	33.7	0	6538	##.##.####	##.##.####	62	##.##.####	1	25.6	88.5	1.86	2	##.##.####	0	6538	0	1	2	0	0		0	0	80	90.3		0	0	3.7		4.47	134				4
10176217	Tromsø Study	0	53.7	50.8	0	6538	##.##.####	##.##.####	61	##.##.####	1	33	108	1.81	2	##.##.####	0	6538	1	1	1	0	1		0	1	62	121.58				2.2		3.15	153				4
10176318	Tromsø Study	0	64.7	66.6	0	6506	##.##.####	##.##.####	59	##.##.####	1	22	65	1.72	3	##.##.####	0	6506	0	1	2	0	0		0	0	64	118		0	1			6.16	145				1
10176419	Tromsø Study	0	28.1	28.7	1	1371	##.##.####	##.##.####	56	##.##.####	1	35.7	104.5	1.71	2	##.##.####	2	1371	1	1	2	1	1		0	0	72	104.1		0	0			5.01	157				4
10177622	Tromsø Study	0	47.6	62.1	1	2826	##.##.####	##.##.####	68.1	##.##.####	1	24.5	70	1.69	1	##.##.####	2	2826	0	1	1	1	1		0	0	89	78.34		0		4.7		4.04	183				4
10177824	Tromsø Study	0	56.2	54.4	0	6681	##.##.####	##.##.####	64.1	##.##.####	1	24.5	76	1.76	10	##.##.####	0	6681	0	1	1	0	1		0	0	77	93.74		0	0			2.69	181				3
10178219	Tromsø Study	0	52	69.5	0	6504	##.##.####	##.##.####	59.1	##.##.####	1	25.1	87	1.86	3	##.##.####	0	6504	0	0	2	1	1		0	0	70	106.37		0	1	3.8		5.22	134				1
10178320	Tromsø Study	0	45.3	38.7	0	6638	##.##.####	##.##.####	58.1	##.##.####	1	27.3	83.5	1.75	11	##.##.####	0	6638	0	1	2	0	1		0	0	77	95.63		0	0	5.9		3.75	185				3
10179725	Tromsø Study	0	67.8	96.7	0	6645	##.##.####	##.##.####	61.2	##.##.####	1	22.7	71	1.77	11	##.##.####	0	6645	0	1	1	1	1		0	0	61	123.8		0	1	1.8		5.79	159				3
10179927	Tromsø Study	0	89.2	102	0	6567	##.##.####	##.##.####	60.2	##.##.####	1	27.7	96	1.86	1	##.##.####	0	6567	0	0	1	0	1		0	0	96	73.61		0	1			3.78	135				4
10181718	Tromsø Study	0	52.1	48.4	0	6496	##.##.####	##.##.####	64.2	##.##.####	1	23.8	74.5	1.77	4	##.##.####	0	6496	0	0	2	0	1		0	0	73	99.66		0	1	4.6		4.03	132				1
10181920	Tromsø Study	0	52.6	49.2	0	6531	##.##.####	##.##.####	62.2	##.##.####	1	26.1	87.5	1.83	3	##.##.####	0	6531	0	1	3	0	1		0	0	85	84.14		0	0	2.3		4.41	157				1
10182012	Tromsø Study	0	49	64.4	0	6496	##.##.####	##.##.####	60.2	##.##.####	1	24.4	69	1.68	4	##.##.####	0	6496	0	1	2	1	1		0	0	72	102.59		0	0			5.06	156				1
10182416	Tromsø Study	0	50.6	67.2	0	6632	##.##.####	##.##.####	52.2	##.##.####	1	29.3	98	1.83	11	##.##.####	0	6632	0	0	1	1	1		0	0	60	130.33		0	0			4.78	130				3
10182719	Tromsø Study	0	52.5	49	0	6622	##.##.####	##.##.####	48.2	##.##.####	1	24.8	82	1.82	12	##.##.####	0	6622	0	1	1	0	0		0	0	57	140.53		0				5.98	150				4
10183215	Tromsø Study	0	47.5	41.8	1	2030	##.##.####	##.##.####	69.3	##.##.####	1	29.7	79	1.63	4	##.##.####	1	2030	0	1	1	0	1		1	0	73	98.12		0	0	4.9		5.2	171				1
10183417	Tromsø Study	0	54.8	52.4	1	3069	##.##.####	##.##.####	65.3	##.##.####	1	24.2	74	1.75	1	##.##.####	1	3069	0	1	2	0	1		0	0	74	97.77		0	1	2.2		3.68	151				4
10183619	Tromsø Study	0	48	42.5	1	5332	##.##.####	##.##.####	62.3	##.##.####	1	31.6	92.5	1.71	10	##.##.####	1	5332	1	1	3	0	1		1	0	72	101.88				2.8		4.02	129				3
10183720	Tromsø Study	0	55.3	53.1	0	6561	##.##.####	##.##.####	62.3	##.##.####	1	25.5	78	1.75	2	##.##.####	0	6561	0	1	1	0	1		1	0	68	108.82		0	1			4.58	151				4
10183821	Tromsø Study	0	62.1	62.8	1	5306	##.##.####	##.##.####	62.3	##.##.####	1	26.3	69	1.62	9	##.##.####	2	5306	0	1	1	0	0		0	0	58	130.75			1			3.82	147				3
10184014	Tromsø Study	0	57.6	56.3	0	6630	##.##.####	##.##.####	61.3	##.##.####	1	26.6	87	1.81	11	##.##.####	0	6630	0	0	2	0	0		0	0	60	126.15		0	1	3.3		2.63	132				3
10184317	Tromsø Study	0	50.4	66.8	0	6587	##.##.####	##.##.####	57.3	##.##.####	1	26.6	94	1.88	1	##.##.####	0	6587	0	1	1	1	1		1	0	73	101.98		0	1			7.12	156				4
10187219	Tromsø Study	0	46.2	40	0	6693	##.##.####	##.##.####	67.4	##.##.####	1	26.2	82	1.77	9	##.##.####	0	6693	0	0	1	0	1		0	0	78	91.42		0	1	3.4		3.22	139				3
10187623	Tromsø Study	0	50.4	66.8	0	6476	##.##.####	##.##.####	62.4	##.##.####	1	25.1	75	1.73	4	##.##.####	0	6476	0	1	2	1	1		0	0	52	148.26		0	0	3.1		2.69	170				1
10187724	Tromsø Study	0	74.2	80.3	1	6224	##.##.####	##.##.####	62.4	##.##.####	1	26.6	82.5	1.76	9	##.##.####	5	6224	0	1	2	0	1		0	0	93	75.8		0		4.5		5.17	153				3
10187926	Tromsø Study	0	49	44	0	6476	##.##.####	##.##.####	62.4	##.##.####	1	27.5	86	1.77	4	##.##.####	0	6476	0	1	2	0	1		0	0	72	101.84		0	1			5.1	213				1
10188018	Tromsø Study	0	60.3	60.2	0	6644	##.##.####	##.##.####	61.4	##.##.####	1	25.6	89.5	1.87	11	##.##.####	0	6644	0	1	1	0	1		0	1	79	91.8		0		4.8		5.2	140				3
10188321	Tromsø Study	0	57.4	56.1	0	6680	##.##.####	##.##.####	58.4	##.##.####	1	28.7	84	1.71	10	##.##.####	0	6680	0	1	2	0	1		0	0	82	88.84		0	0	2.9		5.82	162				3
10188725	Tromsø Study	0	37.7	45.1	0	6575	##.##.####	##.##.####	54.4	##.##.####	1	25.1	72.5	1.7	1	##.##.####	0	6575	0	1	2	1	1		0	0	79	94.09		0	0	4.5		6.19	141				4
10189221	Tromsø Study	0	64	65.6	0	6556	##.##.####	##.##.####	52.4	##.##.####	1	29	94	1.8	2	##.##.####	0	6556	0	1	1	0	1		0	0	90	81.56		0	0	1.9		5.03	152				4
10189827	Tromsø Study	0	53.5	50.4	0	6525	##.##.####	##.##.####	48.4	##.##.####	1	18.5	60.5	1.81	3	##.##.####	0	6525	0	0	1	0	1		0	0	80	94.96		0	0			2.86	117				1
10189928	Tromsø Study	0	67.2	70.2	0	6693	##.##.####	##.##.####	48.4	##.##.####	1	29.9	82.5	1.66	9	##.##.####	0	6693	0	1	2	0	0		0	0	80	94.96							149				3
10190819	Tromsø Study	0	44.7	37.7	1	252	##.##.####	##.##.####	69.5	##.##.####	1	26.1	80	1.75	11	##.##.####	5	252	0	1	2	0	0		1	1	111	60.46		0	1				141				3
10191113	Tromsø Study	0	48.7	43.6	0	6582	##.##.####	##.##.####	63.5	##.##.####	1	26.8	85	1.78	1	##.##.####	0	6582	0	0	1	0	1		0	0	80	89.86		0	0			5.42	122				4
10191416	Tromsø Study	0	53	71.3	0	6650	##.##.####	##.##.####	57.5	##.##.####	1	30.6	102.5	1.83	11	##.##.####	0	6650	0	1	1	1	1		0	0	76	97.28		0	0			5.33	145				3
10191618	Tromsø Study	0	50.7	46.4	0	6703	##.##.####	##.##.####	53.5	##.##.####	1	26.2	82	1.77	9	##.##.####	0	6703	0	1	1	0	1		0	0	62	124.86		0	0			4.79	144				3
10193418	Tromsø Study	0	56.8	55.2	1	2536	##.##.####	##.##.####	64.6	##.##.####	1	34.3	116	1.84	3	##.##.####	1	2536	0	0	1	0	1		1	0	76	95.01		0	0			1.18	139				1
10193620	Tromsø Study	0	47.5	61.8	1	2747	##.##.####	##.##.####	62.6	##.##.####	1	23.4	63	1.64	9	##.##.####	5	2747	0	1	1	1	1		0	0	64	116.59						2.94	160				3
10194116	Tromsø Study	0	63.1	64.3	0	6463	##.##.####	##.##.####	59.6	##.##.####	1	29.9	97	1.8	5	##.##.####	0	6463	0	1	1	0	1		0	0	81	89.73		0	1				160				1
10194419	Tromsø Study	0	42.3	53	0	6429	##.##.####	##.##.####	57.6	##.##.####	1	23.7	71	1.73	6	##.##.####	0	6429	0	0	1	1	1		0	0	88	82.11		0	0	4.3		3.56	134				2
10194520	Tromsø Study	0	48.8	43.7	0	6622	##.##.####	##.##.####	56.6	##.##.####	1	26.9	88	1.81	12	##.##.####	0	6622	0	1	1	0	1		0	0	73	102.24		0	0			3.82	150				4
10195218	Tromsø Study	0	60.4	60.4	0	6688	##.##.####	##.##.####	48.6	##.##.####	1	25	68	1.65	9	##.##.####	0	6688	0	0	1	0	1		1	0	57	140.3		0	0			4.44	123				3
10196825	Tromsø Study	0	48.4	43.1	0	6457	##.##.####	##.##.####	63.7	##.##.####	1	21.8	63	1.7	5	##.##.####	0	6457	0	1	1	0	1		0	0	94	74.56		0	1	3.4		3.81	148				1
10196926	Tromsø Study	0	50.8	46.5	0	6517	##.##.####	##.##.####	60.7	##.##.####	1	23	72	1.77	3	##.##.####	0	6517	0	0	1	0	0		0	0	82	88.14		0	0			6	130				1
10198726	Tromsø Study	0	62.9	88.2	1	3085	##.##.####	##.##.####	68.7	##.##.####	1	28.7	83	1.7	6	##.##.####	5	3085	0	0	3	1	1		0	1	70	103.17		0	0	2.1		4.16	126				2
10198928	Tromsø Study	0	123.1	150.8	1	215	##.##.####	##.##.####	67.7	##.##.####	1	20.9	64	1.75	5	##.##.####	2	215	0	1	1	0	1		1	0	70	103.48		0	0			2.53	141				1
10199020	Tromsø Study	0	44.8	57.3	0	6576	##.##.####	##.##.####	65.7	##.##.####	1	30.6	108	1.88	1	##.##.####	0	6576	0	0	1	1	1		1	0	61	122.03		0	0			4.68	126				4
10199121	Tromsø Study	0	48.9	43.8	0	6576	##.##.####	##.##.####	60.7	##.##.####	1	32.5	103	1.78	1	##.##.####	0	6576	0	1	1	0	1		0	0	77	94.78		0	0	3.7		5.28	178				4
10199222	Tromsø Study	0	53.3	50.1	0	6616	##.##.####	##.##.####	55.7	##.##.####	1	24.5	72.5	1.72	12	##.##.####	0	6616	0	1	1	0	1		0	0	70	107.66		0	0	3.9		4.54	152				4
10199323	Tromsø Study	0	52.2	69.9	0	6694	##.##.####	##.##.####	55.7	##.##.####	1	30.6	92.5	1.74	9	##.##.####	0	6694	0	1	1	1	1		0	0	61	126.19		0	0	2.3		5.35	143				3
10199424	Tromsø Study	0	44.9	57.5	0	6545	##.##.####	##.##.####	52.7	##.##.####	1	23.9	74	1.76	2	##.##.####	0	6545	0	1	2	1	1		0	0	75	100.55		0	0	1.8		4.43	149				4
10200609	Tromsø Study	0	51.3	68.4	1	6047	##.##.####	##.##.####	68.8	##.##.####	1	23.6	65	1.66	1	##.##.####	5	6047	0	0	1	1	1		0	0	108	62.53		0	0	4.1		5.52	135				4
10200811	Tromsø Study	0	54.2	51.4	0	6675	##.##.####	##.##.####	63.8	##.##.####	1	23.3	73	1.77	10	##.##.####	0	6675	0	1	1	0	1		0	0	58	130.12		0				5.17	152				3
10201105	Tromsø Study	0	51.7	47.8	1	1798	##.##.####	##.##.####	59.8	##.##.####	1	29.4	92	1.77	9	##.##.####	1	1798	0	1	2	0	1		0	0	76	96.51		0		3.7			164				3
10201307	Tromsø Study	0	54.3	51.6	0	6540	##.##.####	##.##.####	57.8	##.##.####	1	30.7	100.5	1.81	2	##.##.####	0	6540	0	1	1	0	1		0	0	73	101.8		0	0	2.4		5.91	141				4
10201711	Tromsø Study	0	56.6	54.9	0	6444	##.##.####	##.##.####	56.8	##.##.####	1	28.4	92	1.8	5	##.##.####	0	6444	0	1	1	0	1		0	0	65	116.81		0	0			3.05	147				1
10202106	Tromsø Study	0	52.2	69.9	0	6674	##.##.####	##.##.####	52.8	##.##.####	1	29.4	93	1.78	10	##.##.####	0	6674	0	0	2	1	1		0	0	61	127.57		0	0	2.3		5.64	134				3
10202308	Tromsø Study	0	75	81.4	0	6541	##.##.####	##.##.####	46.8	##.##.####	1	22.4	71	1.78	2	##.##.####	0	6541	0	0	3	0	1		0	0	79	97		0	1			4.66	138				4
10203208	Tromsø Study	0	52	48.3	1	4181	##.##.####	##.##.####	64.9	##.##.####	1	24.2	81	1.83	10	##.##.####	2	4181	0	0	3	0	1		1	0	85	83.42		0	0			6.86	126				3
10203309	Tromsø Study	0	52.7	49.3	0	6540	##.##.####	##.##.####	63.9	##.##.####	1	26.6	89	1.83	2	##.##.####	0	6540	0	0	1	0	0		0	0	81	88.47		0	0	2.6		5.59	124				4
10203612	Tromsø Study	0	43.8	55.5	0	6540	##.##.####	##.##.####	60.9	##.##.####	1	23.4	74	1.78	2	##.##.####	0	6540	0	1	1	1	1		0	0	84	85.67						4.23	159				4
10204411	Tromsø Study	0	72.4	104.6	0	6507	##.##.####	##.##.####	47.9	##.##.####	1	26	89	1.85	3	##.##.####	0	6507	0	0	2	1	1		0	0	67	116.77			1			4.08	139				1
10205816	Tromsø Study	0	51.6	68.9	0	6708	##.##.####	##.##.####	55	##.##.####	1	31.2	103.5	1.82	9	##.##.####	0	6708	0	0	3	1	1		0	0	57	136.82		0	1			4.85	121				3
10207111	Tromsø Study	0	71.8	76.9	0	6484	##.##.####	##.##.####	60.1	##.##.####	1	31.4	105	1.83	4	##.##.####	0	6484	0	0	2	0	1		0	0	69	107.79		0	0	1.8		5.05	132				1
10207313	Tromsø Study	0	58.6	80.9	0	6660	##.##.####	##.##.####	59.1	##.##.####	1	22.9	67	1.71	10	##.##.####	0	6660	0	1	1	1	1		0	0	61	124.68				3		6.16	142				3
10207414	Tromsø Study	0	46.5	60.2	0	6504	##.##.####	##.##.####	58.1	##.##.####	1	22.9	64.5	1.68	3	##.##.####	0	6504	0	0	2	1	1		0	0	81	90.2		0	0	4.3		3.86	127				1
10207616	Tromsø Study	0	52	69.5	1	5407	##.##.####	##.##.####	56.1	##.##.####	1	21.7	66.5	1.75	11	##.##.####	2	5407	0	0	2	1	1		0	0	47	170.25		0	1	2.8		4.28	127				3
10207717	Tromsø Study	0	43.1	35.4	0	6590	##.##.####	##.##.####	55.1	##.##.####	1	24.6	77	1.77	1	##.##.####	0	6590	0	1	2	0	0		0	0	80	92.49		0	0	3.7		5.43	155				4
10207919	Tromsø Study	0	74.4	80.6	0	6566	##.##.####	##.##.####	50.1	##.##.####	1	27.5	86	1.77	1	##.##.####	0	6566	0	0	2	0	1		0	0	86	86.74		0	0			4.49	106				4
10209214	Tromsø Study	0	50.5	46.2	1	980	##.##.####	##.##.####	64.2	##.##.####	1	29.1	90	1.76	1	##.##.####	2	980	0	1	1	0	1		0	0	73	99.66		0	1	1.9			164				4
10209618	Tromsø Study	0	65	67	1	6451	##.##.####	##.##.####	60.2	##.##.####	1	25.4	84	1.82	4	##.##.####	5	6451	0	0	3	0	0		0	0	77	94.94		0	0			2.96	133				1
10209719	Tromsø Study	0	60.3	60.3	0	6496	##.##.####	##.##.####	59.2	##.##.####	1	24.4	79	1.8	4	##.##.####	0	6496	0	0	1	0	0		0	0	63	120.09		0	1			3.3	133				1
10209820	Tromsø Study	0	45.1	38.4	0	6689	##.##.####	##.##.####	58.2	##.##.####	1	23.7	70	1.72	9	##.##.####	0	6689	0	1	2	0	1		0	0				0	0			3.62	166				3
10209921	Tromsø Study	0	60.6	60.7	0	6531	##.##.####	##.##.####	56.2	##.##.####	1	26.4	83.5	1.78	3	##.##.####	0	6531	0	0	2	0	1		0	0	78	94.85		0	1			3.77	133				1
10210206	Tromsø Study	0	41.4	33	0	6589	##.##.####	##.##.####	53.2	##.##.####	1	21.7	72	1.82	1	##.##.####	0	6589	0	0	1	0	0		0	0	73	103.53			1			4.39	126				4
10211207	Tromsø Study	0	53.5	50.4	1	4103	##.##.####	##.##.####	68.2	##.##.####	1	29.4	84	1.69	11	##.##.####	5	4103	0	1	1	0	1		0	0	61	121.11		0				4.88	183				3
10211409	Tromsø Study	0	56.2	54.3	0	6496	##.##.####	##.##.####	64.2	##.##.####	1	31.8	94	1.72	4	##.##.####	0	6496	0	0	1	0	1		0	0	76	95.13						5.42	112				1
10211510	Tromsø Study	0	66	93.6	1	2379	##.##.####	##.##.####	64.2	##.##.####	1	22.7	71	1.77	4	##.##.####	5	2379	0	1	1	1	1		0	0	75	96.6		0	1	2.6		4.96	142				1
10212006	Tromsø Study	0	57.6	56.4	1	891	##.##.####	##.##.####	55.2	##.##.####	1	28.4	107	1.94	1	##.##.####	2	891	0	1	3	0	1		0	0	69	109.67		0	1			1.24	143				4
10212107	Tromsø Study	0	46.9	41	0	6681	##.##.####	##.##.####	53.2	##.##.####	1	31.1	90	1.7	10	##.##.####	0	6681	0	1	2	0	1		0	0	67	114.3						5.24	141				3
10212612	Tromsø Study	0	46.6	40.5	0	6628	##.##.####	##.##.####	51.2	##.##.####	1	24.7	80	1.8	11	##.##.####	0	6628	0	0	1	0	0		0	0	89	83.01		0	0			4.61	123				3
10213512	Tromsø Study	0	62.6	87.8	1	6176	##.##.####	##.##.####	68.3	##.##.####	1	25.8	80	1.76	5	##.##.####	5	6176	0	0	1	1	1		0	0	63	116.65		0	1			6.66	137				1
10213916	Tromsø Study	0	82.9	92.9	0	6479	##.##.####	##.##.####	57.3	##.##.####	1	24.9	86	1.86	4	##.##.####	0	6479	0	1	3	0	1		0	0	75	98.85			1			4.97	143				1
10214008	Tromsø Study	0	54.4	51.7	1	2301	##.##.####	##.##.####	56.3	##.##.####	1	28.7	78	1.65	3	##.##.####	2	2301		1	1	0	1		0	0	58	133.46		0	0	2.9		5.05	177				1
10214412	Tromsø Study	0	54.5	51.9	0	6630	##.##.####	##.##.####	51.3	##.##.####	1	21.9	68.5	1.77	11	##.##.####	0	6630	0	1	3	0	0		0	0	78	96.62		0	0			4.15	141				3
10215716	Tromsø Study	0	46.2	39.9	1	5580	##.##.####	##.##.####	66.4	##.##.####	1	29.9	98	1.81	10	##.##.####	5	5580	0	1	1	0	1		0	0	85	83.04		0	0			3.86	172				3
10215918	Tromsø Study	0	45.1	57.7	1	5607	##.##.####	##.##.####	62.4	##.##.####	1	28.4	89	1.77	1	##.##.####	2	5607	0	0	1	1	1		0	0	79	91.5		0	0			2.57	133				4
10216111	Tromsø Study	0	50.8	46.6	0	6688	##.##.####	##.##.####	61.4	##.##.####	1	24.9	67	1.64	9	##.##.####	0	6688	0	1	1	0	1		0	0	78	93.16				4.2		2.75	153				3
10216212	Tromsø Study	0	57.7	79.3	1	305	##.##.####	##.##.####	61.4	##.##.####	1	30.1	90	1.73	4	##.##.####	1	305	0	1	2	1	1		0	0	72	102.18			0				172				1
10216313	Tromsø Study	0	36.8	43.5	0	6556	##.##.####	##.##.####	56.4	##.##.####	1	31.1	93	1.73	2	##.##.####	0	6556		0	1	1	1		0	0	67	112.96		0	0	2.3		3.74	119				4
10218921	Tromsø Study	0	60	59.8	1	5549	##.##.####	##.##.####	65.5	##.##.####	1	27.3	77	1.68	5	##.##.####	1	5549	0	1	1	0	1		0	0	73	99.25						5.96	147				1
10219114	Tromsø Study	0	46	39.7	0	6461	##.##.####	##.##.####	63.5	##.##.####	1	23.2	64	1.66	5	##.##.####	0	6461	0	1	2	0	1		0	0	65	114.2		0	0	3.2		5.54	161				1
10219215	Tromsø Study	0	63.8	65.3	0	6462	##.##.####	##.##.####	60.5	##.##.####	1	24.2	67.5	1.67	5	##.##.####	0	6462	0	1	2	0	1		0	0	67	111.36		0	0			4.47	152				1
10219316	Tromsø Study	0	68.6	72.3	0	6624	##.##.####	##.##.####	59.5	##.##.####	1	23.1	70	1.74	11	##.##.####	0	6624	0	1	3	0	1		0	0	57	134.65			0			2.98	148				3
10219922	Tromsø Study	0	51.6	68.9	0	6706	##.##.####	##.##.####	52.5	##.##.####	1	24.1	64	1.63	9	##.##.####	0	6706	0	0	2	1	1		0	0	67	114.61		0	0	2.7		4.42	130				3
10220207	Tromsø Study	0	53.9	51	0	6469	##.##.####	##.##.####	50.5	##.##.####	1	29.8	102	1.85	5	##.##.####	0	6469	0	1	3	0	1		0	0	81	92.8		0	0			4.31	147				1
10221612	Tromsø Study	0	74.9	108.8	1	5516	##.##.####	##.##.####	69.6	##.##.####	1	24.9	67	1.64	2	##.##.####	2	5516	0	1	1	1	1		0	0	66	110.13			1	1.6		3.75	172				4
10222108	Tromsø Study	0	41.9	52.3	1	5152	##.##.####	##.##.####	61.6	##.##.####	1	26.5	76.5	1.7	12	##.##.####	5	5152	0	1	1	1	1		0	0	73	100.5		0	0			5.03	144				4
10222209	Tromsø Study	0	45.4	58.3	0	6580	##.##.####	##.##.####	60.6	##.##.####	1	27.8	90	1.8	1	##.##.####	0	6580	0	0	1	1	1		1	0	70	105.84		0	1	2		5.43	125				4
10222310	Tromsø Study	0	54.6	52	0	6519	##.##.####	##.##.####	55.6	##.##.####	1	23.2	71	1.75	3	##.##.####	0	6519	0	0	2	0	1		0	0	65	117.32				1.8		4.15	130				1
10222916	Tromsø Study	0	42.9	54	0	6650	##.##.####	##.##.####	45.6	##.##.####	1	23.5	72	1.75	11	##.##.####	0	6650	0	0	1	1	1		0	0	58	139.3			1			5.43	122				3
10223513	Tromsø Study	0	45.6	39	0	6658	##.##.####	##.##.####	42.6	##.##.####	1	27	80	1.72	10	##.##.####	0	6658	0	1	2	0	1		0	0	69	115.59		0	0	6.6			151				3
10223715	Tromsø Study	0	53.5	50.5	0	6517	##.##.####	##.##.####	69.7	##.##.####	1	24.8	75	1.74	3	##.##.####	0	6517	0	1	1	0	0		1	0	61	120.58		0				6.11	170				1
10223816	Tromsø Study	0	58.3	80.3	1	2172	##.##.####	##.##.####	69.7	##.##.####	1	26.4	79	1.73	5	##.##.####	1	2172	0	1	1	1	1		0	0	85	82.22		0	0			2.5	154				1
10224110	Tromsø Study	0	62.8	63.8	1	5020	##.##.####	##.##.####	66.7	##.##.####	1	23.6	79	1.83	5	##.##.####	2	5020	0	1	3	0	1		0	0	73	98.89			1			3.81	163				1
10224413	Tromsø Study	0	54	51.2	0	6577	##.##.####	##.##.####	64.7	##.##.####	1	25.6	75	1.71	1	##.##.####	0	6577	0	0	2	0	1		0	0	65	113.76		0	0	2.3		3.06	138				4
10224514	Tromsø Study	0	57.7	56.5	0	6619	##.##.####	##.##.####	61.7	##.##.####	1	27.4	83	1.74	12	##.##.####	0	6619	0	1	1	0	0		0	0	61	123.6		0	0			4.15	161				4
10224615	Tromsø Study	0	51.1	68	0	6618	##.##.####	##.##.####	61.7	##.##.####	1	25.8	79	1.75	12	##.##.####	0	6618	0	1	2	1	1		0	0	64	116.94		0	0	1.5		6.75	154				4
10226011	Tromsø Study	0	58.7	81	1	4396	##.##.####	##.##.####	63.7	##.##.####	1	30.7	95	1.76	10	##.##.####	5	4396	0	1	1	1	1		1	0	74	98.26		0	0	6.3		5.97	181				3
10226314	Tromsø Study	0	71.8	76.9	0	6454	##.##.####	##.##.####	58.7	##.##.####	1	26.7	79	1.72	5	##.##.####	0	6454	0	0	1	0	1		0	0	78	94.02		0	1			5	138				1
10226516	Tromsø Study	0	60.2	83.6	0	6644	##.##.####	##.##.####	56.7	##.##.####	1	23.6	71.5	1.74	11	##.##.####	0	6644	0	1	1	1	1		0	0	72	103.84		0	1	2.2		4.35	165				3
10226920	Tromsø Study	0	58.7	57.9	0	6645	##.##.####	##.##.####	48.7	##.##.####	1	34	114	1.83	11	##.##.####	0	6645	0	1	1	0	1		0	0	79	96.22		0	1	1.9		5.91	141				3
10227214	Tromsø Study	0	42.9	54	0	6433	##.##.####	##.##.####	47.7	##.##.####	1	36.3	106	1.71	6	##.##.####	0	6433	0	1	1	1	1		0	0	85	88.8		0	0			4.33	159				2
10227820	Tromsø Study	0	39.7	30.5	1	1116	##.##.####	##.##.####	69.8	##.##.####	1	24.2	80	1.82	3	##.##.####	2	1116	0	1	1	0	1		0	0	92	75.02		0	0			5.17	170				1
10228114	Tromsø Study	0	67.2	70.2	0	6612	##.##.####	##.##.####	64.8	##.##.####	1	26.5	78.5	1.72	12	##.##.####	0	6612	0	0	1	0	0		0	0	86	82.33		0	0			4.88	121				4
10228215	Tromsø Study	0	44.3	37.2	0	6574	##.##.####	##.##.####	64.8	##.##.####	1	23	65	1.68	1	##.##.####	0	6574	0	1	1	0	1		0	0	80	89.5			0			5.02	146				4
10228316	Tromsø Study	0	37.3	27.1	1	5610	##.##.####	##.##.####	64.8	##.##.####	1	18.5	55.5	1.73	12	##.##.####	5	5610	0	0	1	0	1		0	0	67	109.82		1	1	2.1		3.84	137				4
10228720	Tromsø Study	0	66.5	69.2	0	6507	##.##.####	##.##.####	60.8	##.##.####	1	27.8	92	1.82	3	##.##.####	0	6507	0	1	1	0	1		0	0	79	91.99		0	1	1.3		4.34	186				1
10228821	Tromsø Study	0	48.9	64.2	1	6616	##.##.####	##.##.####	56.8	##.##.####	1	25.1	84	1.83	11	##.##.####	5	6616	0	0	1	1	1		0	1	60	128.11		0	1			3.21	116				3
10230612	Tromsø Study	0	66.2	68.8	0	6505	##.##.####	##.##.####	58.9	##.##.####	1	21.8	70	1.79	3	##.##.####	0	6505	0	0	3	0	1		0	0	92	77.66		0	1	3		5.57	128				1
10230713	Tromsø Study	0	48.5	43.2	0	6507	##.##.####	##.##.####	56.9	##.##.####	1	26.3	76	1.7	3	##.##.####	0	6507	0	0	3	0	0		0	0	70	107.2			1	2.7		4.97	124				1
10231512	Tromsø Study	0	45.6	39.1	0	6528	##.##.####	##.##.####	45.9	##.##.####	1	23.9	75	1.77	3	##.##.####	0	6528	0	1	1	0	0		0	0	79	97.39		0	0	4		3.45	133				1
10231916	Tromsø Study	0	51.9	48.2	0	6506	##.##.####	##.##.####	67	##.##.####	1	29.5	92.5	1.77	3	##.##.####	0	6506	0	1	1	0	1		0	0	82	86.39		0	0	7.1		3.89	158				1
10232412	Tromsø Study	0	47.5	41.8	0	6674	##.##.####	##.##.####	54	##.##.####	1	30.9	98	1.78	10	##.##.####	0	6674	0	1	1	0	1		0	0	65	118.01				5.3		7.06	140				3
10232614	Tromsø Study	0	65.5	67.8	0	6643	##.##.####	##.##.####	53	##.##.####	1	27.3	93.5	1.85	11	##.##.####	0	6643	0	0	1	0	0		0	0	79	94.59		0	1			3.7	135				3
10233211	Tromsø Study	0	34.5	23.1	0	6688	##.##.####	##.##.####	48	##.##.####	1	24.9	81.5	1.81	9	##.##.####	0	6688	0	0	1	0	1		0	0	62	127.64		0	1			3.81	130				3
10233514	Tromsø Study	0	52.9	71.1	1	2539	##.##.####	##.##.####	69.1	##.##.####	1	25.5	80	1.77	2	##.##.####	1	2539	0	0	1	1	1		0	0	63	116.38		0	0			5.35	133				4
10233918	Tromsø Study	0	50.7	67.3	1	2853	##.##.####	##.##.####	65.1	##.##.####	1	27	80	1.72	1	##.##.####	1	2853	0	1	1	1	1		1	0	83	85.69						3.32	137				4
10234515	Tromsø Study	0	55.2	52.9	0	6568	##.##.####	##.##.####	51.1	##.##.####	1	23.7	75	1.78	1	##.##.####	0	6568	0	0	3	0	0		0	0	74	102.76		0	0			5.17	119				4
10235213	Tromsø Study	0	43.4	54.8	0	6504	##.##.####	##.##.####	44.1	##.##.####	1	24.6	78	1.78	3	##.##.####	0	6504	0	0	1	1	1		0	0	72	109.28		0	0				139				1
10235718	Tromsø Study	0	48.7	43.6	0	6696	##.##.####	##.##.####	69.2	##.##.####	1	23.8	72	1.74	9	##.##.####	0	6696	0	1	1	0	0		0	0	74	96.62						3.62	160				3
10235819	Tromsø Study	0	54.2	51.4	1	3814	##.##.####	##.##.####	68.2	##.##.####	1	24.9	72	1.7	3	##.##.####	5	3814	0	1	2	0	1		0	0	83	84.89		0	1			3.4	197				1
10236012	Tromsø Study	0	51.7	47.8	0	6636	##.##.####	##.##.####	64.2	##.##.####	1	23.6	65	1.66	11	##.##.####	0	6636	0	1	2	0	1		0	0	73	99.66		0	0			3.84	140				3
10236113	Tromsø Study	0	34	38.7	1	930	##.##.####	##.##.####	63.2	##.##.####	1	21.7	62	1.69	10	##.##.####	5	930	0	0	1	1	1		0	0	53	144.66				4.3		4.23	112				3
10238014	Tromsø Study	0	60	59.8	1	120	##.##.####	##.##.####	65.2	##.##.####	1	21.7	66.5	1.75	1	##.##.####	2	120		0	1	0	1		0	1	54	140.68						1.69	131				4
10238115	Tromsø Study	0	81.5	120.1	1	3929	##.##.####	##.##.####	64.2	##.##.####	1	25.3	73	1.7	4	##.##.####	5	3929	0	1	1	1	1		0	0	76	95.13		0	1			3.71	146				1
10238216	Tromsø Study	0	66	68.5	0	6588	##.##.####	##.##.####	64.2	##.##.####	1	29.1	89	1.75	1	##.##.####	0	6588	0	1	1	0	1		0	0	64	116		0	1	2.3		4.62	147				4
10238721	Tromsø Study	0	45.8	59	0	6654	##.##.####	##.##.####	60.2	##.##.####	1	24.6	69.5	1.68	10	##.##.####	0	6654	0	1	1	1	1		0	0	70	105.98		0	0			4.45	143				3
10238822	Tromsø Study	0	54.7	52.2	1	1028	##.##.####	##.##.####	60.2	##.##.####	1	26.4	83.5	1.78	9	##.##.####	1	1028	0	0	1	0	1		1	0	57	134.33		1	0			4.92	123				3
10238923	Tromsø Study	0	44.8	37.9	0	6632	##.##.####	##.##.####	59.2	##.##.####	1	23.7	76	1.79	11	##.##.####	0	6632	0	1	2	0	1		0	0	70	106.34		0	1	2.4		3.91	161				3
10239015	Tromsø Study	0	45.1	38.4	0	6587	##.##.####	##.##.####	59.2	##.##.####	1	26.9	87	1.8	1	##.##.####	0	6587	0	1	1	0	0		0	0	83	87.36		0	0	3.9		6.66	149				4
10239318	Tromsø Study	0	63	64.2	0	6587	##.##.####	##.##.####	56.2	##.##.####	1	26.1	81	1.76	1	##.##.####	0	6587	0	1	1	0	1		0	0	66	115.02				2.7		3.64	146				4
10239722	Tromsø Study	0	61.2	85.3	0	6703	##.##.####	##.##.####	50.2	##.##.####	1	25.5	90	1.88	9	##.##.####	0	6703	0	0	1	1	1		1	0	89	83.34		0	0	2.8		4.67	124				3
10240209	Tromsø Study	0	61.4	61.8	0	6479	##.##.####	##.##.####	67.3	##.##.####	1	27	78	1.7	4	##.##.####	0	6479	0	0	2	0	1		0	0	67	108.98		0	1			4.56	135				1
10240714	Tromsø Study	0	57.9	56.8	0	6682	##.##.####	##.##.####	63.3	##.##.####	1	26.4	72	1.65	10	##.##.####	0	6682	0	1	2	0	1		0	0	66	112.27		0	0			3.97	157				3
10241008	Tromsø Study	0	53.9	72.9	0	6695	##.##.####	##.##.####	60.3	##.##.####	1	20.6	61	1.72	9	##.##.####	0	6695	0	0	3	1	1		0	0	69	107.72		0	1	2.3		2.85	129				3
10241412	Tromsø Study	0	77.1	112.5	0	6630	##.##.####	##.##.####	56.3	##.##.####	1	25.4	81.5	1.79	11	##.##.####	0	6630	0	1	3	1	1		0	0	70	107.43			1	3		4.48	146				3
10241513	Tromsø Study	0	49.4	65.2	1	2851	##.##.####	##.##.####	55.3	##.##.####	1	24.9	78	1.77	1	##.##.####	2	2851	0	0	1	1	1		0	0	69	109.63		0	1			3.31	117				4
10242716	Tromsø Study	0	46.6	40.5	0	6476	##.##.####	##.##.####	46.3	##.##.####	1	36.4	126	1.86	4	##.##.####	0	6476	0	1	2	0	0		0	0	72	108.2		0	0	1		5.33	176				1
10243616	Tromsø Study	0	64.1	90.3	0	6475	##.##.####	##.##.####	69.4	##.##.####	1	22.1	64	1.7	4	##.##.####	0	6475	0	1	3	1	1		0	0	62	118.44		0	1			5.05	159				1
10243818	Tromsø Study	0	71.7	103.3	1	399	##.##.####	##.##.####	62.4	##.##.####	1	24.8	84	1.84	3	##.##.####	2	399	0	1	1	1	1		0	1	93	75.8		0	1			3.16	150				1
10243919	Tromsø Study	0	53.5	50.5	1	3272	##.##.####	##.##.####	61.4	##.##.####	1	25	80	1.79	4	##.##.####	1	3272	0	1	1	0	1		0	0	67	111.03						4.84	150				1
10244011	Tromsø Study	0	58.5	57.7	0	6475	##.##.####	##.##.####	60.4	##.##.####	1	26.1	84.5	1.8	4	##.##.####	0	6475	0	0	2	0	1		0	0	90	79.24		0	0	4.1		4.07	135				1
10244112	Tromsø Study	0	42.6	34.8	1	1685	##.##.####	##.##.####	58.4	##.##.####	1	22.3	69	1.76	9	##.##.####	2	1685	0	1	1	0	0		0	1	66	114.12		0	0			4.49	170				3
10244213	Tromsø Study	0	56.3	77	0	6693	##.##.####	##.##.####	57.4	##.##.####	1	26.5	85	1.79	9	##.##.####	0	6693	0	1	2	1	1		0	0	56	138.44		0	0			4.09	141				3
10244819	Tromsø Study	0	45.8	39.4	1	1628	##.##.####	##.##.####	55.4	##.##.####	1	34.4	123	1.89	3	##.##.####	1	1628	1	1	1	0	1		1	0	102	69.8		0	0				176				1
10245113	Tromsø Study	0	52.1	48.4	0	6681	##.##.####	##.##.####	48.4	##.##.####	1	27.5	91	1.82	10	##.##.####	0	6681	0	0	3	0	0		0	0	73	105.54		0	0	2.1		5.83	123				3
10245921	Tromsø Study	0	58	56.9	1	4934	##.##.####	##.##.####	66.5	##.##.####	1	26.5	82	1.76	3	##.##.####	5	4934	0	1	1	0	0		0	0	88	79.75		0	0			5.49	204				1
10246114	Tromsø Study	0	57.1	55.7	0	6582	##.##.####	##.##.####	61.5	##.##.####	1	27.2	78.5	1.7	1	##.##.####	0	6582	0	0	1	0	1		1	1	69	107.29			1			5.32	139				4
10246215	Tromsø Study	0	43.8	55.6	1	2376	##.##.####	##.##.####	60.5	##.##.####	1	25.3	82	1.8	1	##.##.####	2	2376		0	2	1	1		0	0	64	117.41		1				4.78	134				4
10246619	Tromsø Study	0	43.8	36.5	0	6554	##.##.####	##.##.####	57.5	##.##.####	1	25.6	73	1.69	2	##.##.####	0	6554	0	0	1	0	0		0	0	83	87.88		0	0	2.6		5.12	133				4
10246720	Tromsø Study	0	60.7	60.9	0	6582	##.##.####	##.##.####	56.5	##.##.####	1	27.9	82.5	1.72	1	##.##.####	0	6582	0	1	1	0	1		0	0	73	102.28		0	0	1.2		7.07	162				4
10246922	Tromsø Study	0	53.7	50.8	0	6624	##.##.####	##.##.####	56.5	##.##.####	1	24.3	76	1.77	11	##.##.####	0	6624	0	1	3	0	0		0	0	69	109.15		0				5.86	161				3
10247620	Tromsø Study	0	94	108.9	0	6469	##.##.####	##.##.####	51.5	##.##.####	1	25.5	79	1.76	5	##.##.####	0	6469	0	0	2	0	1		0	0	60	130.69			1				128				1
10248924	Tromsø Study	0	64.9	91.7	1	1021	##.##.####	##.##.####	68.6	##.##.####	1	22.5	59	1.62	3	##.##.####	1	1021	0	1	3	1	1		0	0	65	112.42						5.99	140				1
10249420	Tromsø Study	0	61	61.2	0	6463	##.##.####	##.##.####	59.6	##.##.####	1	25.1	70	1.67	5	##.##.####	0	6463	0	0	1	0	1		0	1	67	111.7		0	0			4.55	138				1
10249521	Tromsø Study	0	54.9	52.5	1	5860	##.##.####	##.##.####	56.6	##.##.####	1	30.9	99	1.79	5	##.##.####	5	5860	0	0	1	0	1		1	0	66	114.85		0		4.7			126				1
10250816	Tromsø Study	0	62.6	87.8	1	2343	##.##.####	##.##.####	65.7	##.##.####	1	27.5	88	1.79	5	##.##.####	2	2343	0	1	1	1	1		0	0	64	115.46		0	0	1.7		3.04	142				1
10250917	Tromsø Study	0	67.1	70	0	6471	##.##.####	##.##.####	65.7	##.##.####	1	30.3	97	1.79	5	##.##.####	0	6471	0	1	1	0	0		0	0	70	104.11		0	0			3.92	169				1
10251009	Tromsø Study	0	58.9	58.3	0	6680	##.##.####	##.##.####	64.7	##.##.####	1	35.5	99	1.67	10	##.##.####	0	6680		1	1	0	1		0	0	67	109.85		0	1	5.5		3.12	174				3
10251110	Tromsø Study	0	57.3	55.9	0	6618	##.##.####	##.##.####	59.7	##.##.####	1	25.1	79.5	1.78	12	##.##.####	0	6618	0	1	1	0	0		0	0	71	104.43		0	0	2.8		4.81	150				4
10251211	Tromsø Study	0	58.1	80	0	6458	##.##.####	##.##.####	59.7	##.##.####	1	21.6	65.5	1.74	5	##.##.####	0	6458	0	1	2	1	1		0	0	70	106.16		0	1			2.86	152				1
10253415	Tromsø Study	0	63.8	65.3	0	6454	##.##.####	##.##.####	54.7	##.##.####	1	30.9	100	1.8	5	##.##.####	0	6454	0	1	1	0	1		0	0	68	111.73		0	1			5.19	140				1
10253718	Tromsø Study	0	42.2	34.2	0	6645	##.##.####	##.##.####	53.7	##.##.####	1	31.2	100	1.79	11	##.##.####	0	6645	0	1	2	0	1		0	0	82	90.36		0				3.64	166				3
10255013	Tromsø Study	0	58.6	57.8	0	6443	##.##.####	##.##.####	62.8	##.##.####	1	28.9	99	1.85	5	##.##.####	0	6443	0	1	1	0	1		0	0	88	80.69		0	0			6.06	142				1
10255720	Tromsø Study	0	88.2	131.6	0	6444	##.##.####	##.##.####	55.8	##.##.####	1	24.6	72	1.71	5	##.##.####	0	6444	0	0	3	1	1		0	0	68	111.28		0	1			3.33	123				1
10257823	Tromsø Study	0	47.9	42.4	1	4780	##.##.####	##.##.####	63.9	##.##.####	1	23.8	72	1.74	3	##.##.####	5	4780	0	0	2	0	1		0	0	67	110.13		0	0	3.1		5.05	133				1
10258016	Tromsø Study	0	105.4	161.1	0	6441	##.##.####	##.##.####	58.9	##.##.####	1	23.2	72	1.76	6	##.##.####	0	6441	0	0	1	1	1		0	0	72	103.04			1			3.3	123				2
10258117	Tromsø Study	0	49.5	44.7	0	6507	##.##.####	##.##.####	57.9	##.##.####	1	23.3	69	1.72	3	##.##.####	0	6507	0	1	3	0	1		0	0	130	52.29		0	1			2.15	182				1
10258218	Tromsø Study	0	49.4	65.1	0	6539	##.##.####	##.##.####	53.9	##.##.####	1	23.1	71.5	1.76	2	##.##.####	0	6539	0	1	2	1	1		0	0	87	84.33		0	0	2.4			142				4
10259522	Tromsø Study	0	43.5	55	0	6538	##.##.####	##.##.####	61	##.##.####	1	23.1	74	1.79	2	##.##.####	0	6538	0	0	1	1	1		1	0	78	93.29		0	0	4.1		4.25	128				4
10260413	Tromsø Study	0	60.8	61	0	6534	##.##.####	##.##.####	66.1	##.##.####	1	23	73	1.78	2	##.##.####	0	6534	0	1	3	0	1		0	0	58	129.19		0	1	2.4		4.91	146				4
10260615	Tromsø Study	0	38.5	28.9	0	6590	##.##.####	##.##.####	64.1	##.##.####	1	27.4	80	1.71	1	##.##.####	0	6590	0	1	1	0	1		0	0	73	99.69		0	0	3.3		5.21	141				4
10260817	Tromsø Study	0	57.3	55.9	0	6659	##.##.####	##.##.####	58.1	##.##.####	1	28	82	1.71	10	##.##.####	0	6659	0	1	1	0	0		0	0	89	80.91		0	0	5			145				3
10261010	Tromsø Study	0	42.2	34.1	0	6660	##.##.####	##.##.####	56.1	##.##.####	1	24.1	74.5	1.76	10	##.##.####	0	6660	0	0	3	0	1		0	0	61	126.01		0	0	2.7		4.17	133				3
10261111	Tromsø Study	0	41.4	51.5	0	6687	##.##.####	##.##.####	55.1	##.##.####	1	23.2	64	1.66	9	##.##.####	0	6687	0	1	2	1	1		0	0	76	98.13				4.5		2.51	169				3
10262112	Tromsø Study	0	39.2	47.7	0	6415	##.##.####	##.##.####	45.1	##.##.####	1	26.5	83	1.77	6	##.##.####	0	6415	0	0	2	1	1		0	0	63	126.9		0	0			5.67	106				2
10263113	Tromsø Study	0	57.9	79.7	1	4636	##.##.####	##.##.####	57.2	##.##.####	1	29.8	82	1.66	1	##.##.####	2	4636	0	0	1	1	1		0	0	83	87.97		0		1.7		3.26	126				4
10263214	Tromsø Study	0	61.5	62	0	6498	##.##.####	##.##.####	57.2	##.##.####	1	25.5	80	1.77	4	##.##.####	0	6498	0	1	3	0	0		0	0	73	102.02		0	0			4.72	160				1
10264619	Tromsø Study	0	55.3	53	0	6567	##.##.####	##.##.####	44.2	##.##.####	1	25.9	81	1.77	1	##.##.####	0	6567	0	1	1	0	0		0	0	61	132.26				1.9			180				4
10265115	Tromsø Study	0	47.2	61.4	1	4427	##.##.####	##.##.####	69.2	##.##.####	1	22.7	68	1.73	3	##.##.####	5	4427	0	1	1	1	1		0	0	72	99.73		0	0			4.47	156				1
10265317	Tromsø Study	0	46.5	40.3	1	2837	##.##.####	##.##.####	66.2	##.##.####	1	28.7	79	1.66	9	##.##.####	5	2837	0	1		0	1		0	0	61	121.85		0	0			6.56	191				3
10265620	Tromsø Study	0	64.3	66	0	6660	##.##.####	##.##.####	63.2	##.##.####	1	27.7	74.5	1.64	10	##.##.####	0	6660	0	1	1	0	0		0	0	113	60.38		0	1			5.75	179				3
10266015	Tromsø Study	0	50.5	46.1	1	6266	##.##.####	##.##.####	60.2	##.##.####	1	28.4	81	1.69	10	##.##.####	5	6266	0	1	1	0	1		0	0	73	100.97		0				4.54	177				3
10266116	Tromsø Study	0	43.6	36.2	1	5914	##.##.####	##.##.####	59.2	##.##.####	1	30.3	97	1.79	10	##.##.####	5	5914	0	1	2	0	1		0	0	93	76.61			1			2.74	158				3
10267117	Tromsø Study	0	55.7	53.6	0	6632	##.##.####	##.##.####	49.2	##.##.####	1	24.7	79	1.79	11	##.##.####	0	6632	0	0	2	0	1		0	0	68	114.16			0	2.9		5.92	122				3
10268017	Tromsø Study	0	48.1	62.9	0	6682	##.##.####	##.##.####	45.2	##.##.####	1	23	68	1.72	10	##.##.####	0	6682	0	1	2	1	1		0	0	55	148.37						4.48	143				3
10268118	Tromsø Study	0	50.1	45.5	0	6527	##.##.####	##.##.####	45.2	##.##.####	1	28.5	103	1.9	3	##.##.####	0	6527	0	1	3	0	0		0	0	69	114.21			1			2.61	154				1
10268825	Tromsø Study	0	49	43.9	1	5811	##.##.####	##.##.####	62.3	##.##.####	1	21.5	70.5	1.81	9	##.##.####	2	5811	0	1	1	0	1		0	0	69	107						2.55	142				3
10269018	Tromsø Study	0	52	69.5	0	6710	##.##.####	##.##.####	60.3	##.##.####	1	21.5	58.5	1.65	9	##.##.####	0	6710	0	0	1	1	1		0	0	72	102.55				2.2		3.11	121				3
10269119	Tromsø Study	0	49.6	65.4	0	6707	##.##.####	##.##.####	60.3	##.##.####	1	24.3	63	1.61	9	##.##.####	0	6707	0	0	2	1	1		0	0	57	134.29		0	0	3.2		3.43	122				3
10269624	Tromsø Study	0	59.8	59.6	0	6622	##.##.####	##.##.####	54.3	##.##.####	1	23	72	1.77	12	##.##.####	0	6622	0	0	2	0	1		0	0	83	88.91		0	0			6.27	133				4
10271617	Tromsø Study	0	32.8	20.6	1	4588	##.##.####	##.##.####	61.4	##.##.####	1	31.9	100	1.77	9	##.##.####	2	4588	0	1	1	0	1		0	0	61	123.72		0	0	3.9		3.42	145				3
10271718	Tromsø Study	0	69.9	100.3	0	6475	##.##.####	##.##.####	60.4	##.##.####	1	21	68	1.8	4	##.##.####	0	6475	0	1	1	1	1		0	0	67	111.4		1	1			3.97	141				1
10271819	Tromsø Study	0	48.4	43.1	0	6583	##.##.####	##.##.####	59.4	##.##.####	1	26.6	90	1.84	1	##.##.####	0	6583	0	1	1	0	1		0	0	75	98.13		0	0			5.05	176				4
10271920	Tromsø Study	0	44.7	37.8	0	6556	##.##.####	##.##.####	58.4	##.##.####	1	27.8	90	1.8	2	##.##.####	0	6556	0	0	2	0	1		0	0	85	85.23		0	0			3.5	138				4
10272012	Tromsø Study	0	46.4	40.2	0	6583	##.##.####	##.##.####	57.4	##.##.####	1	29.1	89	1.75	1	##.##.####	0	6583	0	0	3	0	0		0	0	78	94.44		0	0			3.37	123				4
10272113	Tromsø Study	0	50.3	45.8	0	6471	##.##.####	##.##.####	57.4	##.##.####	1	28.7	89	1.76	5	##.##.####	0	6471	0	1	2	0	0		0	0	90	80.07		0	0	3.5		2.69	154				1
10272214	Tromsø Study	0	61	61.3	0	6631	##.##.####	##.##.####	56.4	##.##.####	1	25	81	1.8	11	##.##.####	0	6631	0	0	2	0	1		0	0	68	111.04		0	0			3.94	120				3
10272315	Tromsø Study	0	71.4	76.3	0	6524	##.##.####	##.##.####	55.4	##.##.####	1	27.3	92.5	1.84	3	##.##.####	0	6524	0	0	1	0	1		0	0	88	82.77		0	1	1.9		3.85	133				1
10272618	Tromsø Study	0	40.6	31.8	0	6626	##.##.####	##.##.####	52.4	##.##.####	1	27	92.5	1.85	11	##.##.####	0	6626		1	3	0	0		0	0	69	110.83		0	0				158				3
10274115	Tromsø Study	0	151.8	192.2	1	4999	##.##.####	##.##.####	66.5	##.##.####	1	23.7	72.5	1.75	5	##.##.####	2	4999	0	1	2	0	1		0	0	59	126.51		0	1	2.4		3.84	171				1
10274317	Tromsø Study	0	52	48.3	1	3018	##.##.####	##.##.####	66.5	##.##.####	1	26.1	79	1.74	3	##.##.####	2	3018	0	1	1	0	1		0	1	72	100.54		0	1	1.8		4.35	145				1
10274620	Tromsø Study	0	39.4	30.2	0	6520	##.##.####	##.##.####	59.5	##.##.####	1	35.2	109	1.76	3	##.##.####	0	6520	0	1	1	0	1		0	0	98	72.05		0	0	1.9		3.71	166				1
10274721	Tromsø Study	0	59	58.4	1	4497	##.##.####	##.##.####	59.5	##.##.####	1	24.9	77	1.76	11	##.##.####	2	4497	0	0	1	0	1		0	0	69	108.01		0	0			5.13	110				3
10274923	Tromsø Study	0	61.2	61.6	1	4601	##.##.####	##.##.####	57.5	##.##.####	1	25.7	77	1.73	5	##.##.####	1	4601	0	0	1	0	1		1	0	94	76.12		0				4.44	113				1
10275015	Tromsø Study	0	56.3	54.5	0	6554	##.##.####	##.##.####	57.5	##.##.####	1	27.5	94	1.85	2	##.##.####	0	6554	0	1	1	0	1		0	0	87	83.23		0	1	1.9		5.59	131				4
10275520	Tromsø Study	0	46.9	60.9	0	6520	##.##.####	##.##.####	49.5	##.##.####	1	26.3	79.5	1.74	3	##.##.####	0	6520	0	0	1	1	1		0	0	73	105.06		0	0	2		5.33	121				1
10275924	Tromsø Study	0	61.2	61.5	0	6622	##.##.####	##.##.####	67.6	##.##.####	1	24.3	73.5	1.74	12	##.##.####	0	6622	0	1	2	0	0		0	0	93	74.58						3.79	184				4
10276016	Tromsø Study	0	53.7	50.8	0	6580	##.##.####	##.##.####	65.6	##.##.####	1	21.6	74	1.85	1	##.##.####	0	6580	0	0	2	0	1		1	0	80	89.27		0	1			4.53	136				4
10276117	Tromsø Study	0	52.7	70.8	0	6580	##.##.####	##.##.####	65.6	##.##.####	1	26	76	1.71	1	##.##.####	0	6580	0	1	1	1	1		0	0	73	99.22		0	1			4.33	160				4
10276420	Tromsø Study	0	35.3	41	0	6694	##.##.####	##.##.####	60.6	##.##.####	1	20	63.5	1.78	9	##.##.####	0	6694	0	0	1	1	1		0	0	79	92.05		0	0	3.4		4.29	123				3
10278018	Tromsø Study	0	61.4	85.6	1	4750	##.##.####	##.##.####	62.7	##.##.####	1	24.3	77	1.78	9	##.##.####	5	4750	0	0	3	1	1		0	0	71	103.4				2.5		4.01	133				3
10278119	Tromsø Study	0	57.3	55.9	0	6618	##.##.####	##.##.####	60.7	##.##.####	1	24.4	74	1.74	12	##.##.####	0	6618	0	0	1	0	0		0	0	90	79.16		0	0	2.5		2.77	128				4
10278220	Tromsø Study	0	52	48.3	0	6658	##.##.####	##.##.####	55.7	##.##.####	1	28.2	91.5	1.8	10	##.##.####	0	6658	0	0	1	0	1		0	0	71	105.91				3		4.36	117				3
10278422	Tromsø Study	0	49.8	65.8	0	6618	##.##.####	##.##.####	53.7	##.##.####	1	26.3	89	1.84	12	##.##.####	0	6618	0	0	1	1	1		0	0	64	120.28		0	1	1.5		4.94	131				4
10278523	Tromsø Study	0	38.7	29.1	0	6615	##.##.####	##.##.####	53.7	##.##.####	1	27.8	89	1.79	12	##.##.####	0	6615	0	0	1	0	1		0	0	69	110.28		0	0			3.32	139				4
10279221	Tromsø Study	0	67.3	70.3	0	6420	##.##.####	##.##.####	45.7	##.##.####	1	35.8	106	1.72	6	##.##.####	0	6420	0	0	1	0	0		0	0	77	100.4		0	0	2.5		4.44	122				2
10280213	Tromsø Study	0	56.2	54.4	1	1504	##.##.####	##.##.####	67.7	##.##.####	1	20.9	57	1.65	5	##.##.####	5	1504	0	0	1	0	1		0	0	54	139.61			1			1.37	135				1
10280415	Tromsø Study	0	53.2	71.6	1	3014	##.##.####	##.##.####	64.7	##.##.####	1	17.3	53	1.75	5	##.##.####	2	3014	0	0	1	1	1		1	0	59	127.21				3.7		5.25	127				1
10280516	Tromsø Study	0	63.8	65.3	0	6457	##.##.####	##.##.####	61.7	##.##.####	1	32.6	102	1.77	5	##.##.####	0	6457	0	1	1	0	1		0	0	79	91.71		0	1			4.17	158				1
10280617	Tromsø Study	0	47.6	42	0	6616	##.##.####	##.##.####	59.7	##.##.####	1	26.1	79	1.74	12	##.##.####	0	6616	0	0	2	0	0		0	0	86	83.71		0		3.9		4.27	110				4
10281214	Tromsø Study	0	60.9	61.1	0	6567	##.##.####	##.##.####	53.7	##.##.####	1	25.9	84	1.8	1	##.##.####	0	6567	0	0	1	0	1		0	0	79	94.33		0	1			3.62	122				4
10282821	Tromsø Study	0	63.3	64.6	1	4634	##.##.####	##.##.####	69.8	##.##.####	1	25.7	77	1.73	3	##.##.####	2	4634	0	1	2	0	0		0	0	99	68.94		0	0	6.1		4.57	179				1
10283014	Tromsø Study	0	62.3	63.2	1	1930	##.##.####	##.##.####	69.8	##.##.####	1	30.1	88	1.71	5	##.##.####	2	1930	0	1	1	0	1		0	0	74	96.45		0	0			5.24	157				1
10283721	Tromsø Study	0	50.1	66.3	0	6609	##.##.####	##.##.####	57.8	##.##.####	1	28.4	87	1.75	12	##.##.####	0	6609	0	1	2	1	1		0	1	67	112.4		0	0	2.2		6.45	149				4
10283822	Tromsø Study	0	59.3	82.1	1	4976	##.##.####	##.##.####	57.8	##.##.####	1	36.9	113	1.75	5	##.##.####	1	4976	0	0	1	1	1		0	0	73	101.8		0	0			4.18	133				1
10285319	Tromsø Study	0	53.4	50.3	0	6507	##.##.####	##.##.####	65.9	##.##.####	1	23.7	75	1.78	3	##.##.####	0	6507	0	1	2	0	1		0	0	95	73.15		0	1			3.38	142				1
10285521	Tromsø Study	0	52.5	70.5	0	6660	##.##.####	##.##.####	61.9	##.##.####	1	27.5	79.5	1.7	10	##.##.####	0	6660	0	1		1	1		0	1	77	94.4				3.8		3.59	144				3
10285723	Tromsø Study	0	59.2	58.7	0	6441	##.##.####	##.##.####	58.9	##.##.####	1	25.8	80	1.76	6	##.##.####	0	6441	0	0	2	0	0		0	0	78	93.95		0	0	2.7		4.63	138				2
10286219	Tromsø Study	0	51.7	69.1	0	6429	##.##.####	##.##.####	48.9	##.##.####	1	27.5	86	1.77	6	##.##.####	0	6429	0	0	2	1	1		0	0	90	82.72		0	0			3.81	114				2
10287220	Tromsø Study	0	94.3	109.3	0	6434	##.##.####	##.##.####	57	##.##.####	1	23	65	1.68	6	##.##.####	0	6434	0	1	1	0	1		0	0	99	71.83		0	0			2.99	143				2
10287321	Tromsø Study	0	71.2	102.4	0	6535	##.##.####	##.##.####	57	##.##.####	1	21.8	69	1.78	2	##.##.####	0	6535	0	0	2	1	1		0	0	78	94.58		0	0	2.3		3.22	119				4
10287523	Tromsø Study	0	77	112.4	1	4332	##.##.####	##.##.####	53	##.##.####	1	26	75	1.7	1	##.##.####	1	4332	0	0	2	1	1		0	0	82	90.6		0	0			4.66	128				4
10288827	Tromsø Study	0	56	54	0	6568	##.##.####	##.##.####	66.1	##.##.####	1	25.1	75	1.73	1	##.##.####	0	6568	0	1	2	0	1		0	0	72	100.66		0	1	2.4		5.52	168				4
10288928	Tromsø Study	0	48.6	63.7	1	5186	##.##.####	##.##.####	65.1	##.##.####	1	31	87.5	1.68	3	##.##.####	5	5186	0	1	3	1	1		0	0	90	78.05		0	1	1.5		5.17	146				1
10289020	Tromsø Study	0	57.7	79.4	0	6590	##.##.####	##.##.####	65.1	##.##.####	1	21.9	67	1.75	1	##.##.####	0	6590	0	1	1	1	1		0	0	77	93.44			1	2		4.48	148				4
10289121	Tromsø Study	0	47.1	61.1	0	6528	##.##.####	##.##.####	65.1	##.##.####	1	22.9	70	1.75	3	##.##.####	0	6528	0	0	1	1	1		0	0	88	80.1				3.8		3.89	137				1
10289222	Tromsø Study	0	30.6	33	1	975	##.##.####	##.##.####	64.1	##.##.####	1	25.8	79	1.75	1	##.##.####	1	975	0	1	1	1	1		0	0	75	96.63		0	0	2.7		4.33	156				4
10289424	Tromsø Study	0	68.6	72.2	1	4316	##.##.####	##.##.####	58.1	##.##.####	1	30.5	86	1.68	1	##.##.####	2	4316	0	1	1	0	1		0	0	91	78.86		0	0				152				4
10289626	Tromsø Study	0	73.2	105.9	1	255	##.##.####	##.##.####	58.1	##.##.####	1	23.5	67	1.69	1	##.##.####	2	255	0	1	1	1	1		0	0	79	92.84		0	0			4.8	141				4
10290921	Tromsø Study	0	62.9	64	0	6498	##.##.####	##.##.####	65.2	##.##.####	1	20.3	63	1.76	4	##.##.####	0	6498	0	1	2	0	1		0	0	77	93.41		0	0			4.66	161				1
10291316	Tromsø Study	0	78.9	87.1	1	1986	##.##.####	##.##.####	57.2	##.##.####	1	35.3	115.5	1.81	4	##.##.####	2	1986	0	1	1	0	1		0	0	58	133.04		0	0			4.35	167				1
10291417	Tromsø Study	0	70	74.3	1	6475	##.##.####	##.##.####	57.2	##.##.####	1	27.1	85	1.77	3	##.##.####	5	6475	0	1	2	0	0		0	0	96	74.37		0	0			4.13	161				1
10291518	Tromsø Study	0	49.7	45	1	4318	##.##.####	##.##.####	56.2	##.##.####	1	25.8	86.5	1.83	1	##.##.####	2	4318	0	1	2	0	1		0	0	82	89.53		0	1				149				4
10292822	Tromsø Study	0	42.1	34	0	6588	##.##.####	##.##.####	68.2	##.##.####	1	27.3	77	1.68	1	##.##.####	0	6588	0	0	1	0	1		0	0	79	89.87						6.55	119				4
10293116	Tromsø Study	0	42.1	52.7	0	6685	##.##.####	##.##.####	66.2	##.##.####	1	20.4	67.5	1.82	9	##.##.####	0	6685	0	0	1	1	1		0	0	92	75.83		0	0	5		3.43	124				3
10293318	Tromsø Study	0	55.5	75.5	0	6654	##.##.####	##.##.####	62.2	##.##.####	1	25.3	68	1.64	10	##.##.####	0	6654	0	0	2	1	1		0	0	59	128.24		0	0	3.9		1.94	125				3
10295926	Tromsø Study	0	55.1	74.9	1	6163	##.##.####	##.##.####	68.3	##.##.####	1	24	79.5	1.82	1	##.##.####	5	6163	0	1	1	1	1		0	0	73	98.41			1			4.63	135				4
10296018	Tromsø Study	0	50.4	66.9	1	5489	##.##.####	##.##.####	67.3	##.##.####	1	25.5	75.5	1.72	10	##.##.####	2	5489	0	1	1	1	1		0	0	79	90.11		0	0			3.45	172				3
10296220	Tromsø Study	0	61.2	61.6	1	2191	##.##.####	##.##.####	66.3	##.##.####	1	27.8	89	1.79	1	##.##.####	5	2191	0	1	1	0	1		1	0	79	90.38		0	0			4.59	148				4
10296321	Tromsø Study	0	42.4	53.2	1	5668	##.##.####	##.##.####	64.3	##.##.####	1	21.2	53.5	1.59	10	##.##.####	5	5668	0	1	1	1	1		0	0	49	157.82		0	0			3.44	91				3
10296422	Tromsø Study	0	45.6	39.1	1	3375	##.##.####	##.##.####	63.3	##.##.####	1	27.5	86	1.77	11	##.##.####	1	3375	0	1	3	0	0		1	0	73	99.94		0	0			3.81	193				3
10296725	Tromsø Study	0	43.7	36.3	0	6560	##.##.####	##.##.####	58.3	##.##.####	1	28.1	88	1.77	2	##.##.####	0	6560	0	1	1	0	1		0	0	62	122.71		0	0			3.6	146				4
10297524	Tromsø Study	0	60.7	84.5	0	6630	##.##.####	##.##.####	47.3	##.##.####	1	27.5	88	1.79	11	##.##.####	0	6630	0	1	1	1	1		0	0	79	96.8		0	1			5.07	154				3
10298121	Tromsø Study	0	48	42.5	0	6556	##.##.####	##.##.####	66.4	##.##.####	1	24.9	79	1.78	2	##.##.####	0	6556	0	0	1	0	1		0	0	58	129.07		0	1			3.78	126				4
10298323	Tromsø Study	0	62.9	88.3	1	2401	##.##.####	##.##.####	65.4	##.##.####	1	29.4	81	1.66	9	##.##.####	1	2401	0	1	1	1	1		0	0	81	88.06						4.93	170				3
10298525	Tromsø Study	0	59.8	59.5	1	4339	##.##.####	##.##.####	62.2	##.##.####	1	32.8	85	1.61	9	##.##.####	1	4339	0	1	3	0	1		0	0	71	103.57				4.3		3.5	147				3
10298727	Tromsø Study	0	68.9	98.5	0	6475	##.##.####	##.##.####	60.4	##.##.####	1	26.5	74	1.67	4	##.##.####	0	6475	0	1	1	1	1		0	0	58	131.57		0	0			3.63	147				1
10299223	Tromsø Study	0	55	52.6	0	6583	##.##.####	##.##.####	54.4	##.##.####	1	30	93	1.76	1	##.##.####	0	6583	0	0	1	0	1		0	0	89	82		0	0	2		4.69	128				4
10301207	Tromsø Study	0	46.7	40.6	1	6039	##.##.####	##.##.####	69.5	##.##.####	1	28.4	90	1.78	1	##.##.####	5	6039	0	1	1	0	1		0	0	85	82.27		0				5.44	141				4
10301308	Tromsø Study	0	46.7	60.5	1	4052	##.##.####	##.##.####	69.5	##.##.####	1	26.9	76	1.68	5	##.##.####	2	4052	0	1	3	1	1		0	0	90	77.02		0	0			4.21	156				1
10301712	Tromsø Study	0	45.9	39.5	1	5766	##.##.####	##.##.####	64.5	##.##.####	1	28.2	92.5	1.81	2	##.##.####	1	5766	0	1	1	0	1		0	0	73	99.56				1.8		5.2	201				4
10302107	Tromsø Study	0	61	85	1	1426	##.##.####	##.##.####	59.5	##.##.####	1	22.4	67	1.73	11	##.##.####	1	1426	0	1	1	1	1		0	0	93	76.53		0	1			5.83	158				3
10302410	Tromsø Study	0	35.8	41.9	1	4100	##.##.####	##.##.####	57.5	##.##.####	1	27.2	88	1.8	2	##.##.####	2	4100	0	0	1	1	1		0	0	70	106.97						5.68	108				4
10302511	Tromsø Study	0	49	43.9	0	6520	##.##.####	##.##.####	55.5	##.##.####	1	31.8	103	1.8	3	##.##.####	0	6520	0	0	2	0	0		0	0	64	119.48		0	0			3.85	133				1
10302713	Tromsø Study	0	67.8	71.1	0	6581	##.##.####	##.##.####	55.5	##.##.####	1	26.3	89	1.84	1	##.##.####	0	6581	0	0	1	0	0		0	0	70	107.74			1			3.62	114				4
10303108	Tromsø Study	0	64.3	66	0	6469	##.##.####	##.##.####	53.5	##.##.####	1	28.4	88	1.76	5	##.##.####	0	6469	0	0	1	0	1		0	0	65	118.24		0		1.3		5.45	124				1
10304513	Tromsø Study	0	59.8	59.6	0	6622	##.##.####	##.##.####	61.6	##.##.####	1	24.8	80.5	1.8	12	##.##.####	0	6622	0	1	2	0	1		0	0	81	89.13		0	1			5.83	129				4
10305716	Tromsø Study	0	53.8	50.9	0	6647	##.##.####	##.##.####	46.6	##.##.####	1	25	68	1.65	11	##.##.####	0	6647	0	0	1	0	1		0	0	85	89.22		0	0	2.4		4.59	130				3
10305918	Tromsø Study	0	52.1	48.5	0	6463	##.##.####	##.##.####	42.6	##.##.####	1	30	99.5	1.82	5	##.##.####	0	6463	0	1	2	0	0		0	0	79	98.87							150				1
10306515	Tromsø Study	0	64.9	66.9	1	5248	##.##.####	##.##.####	68.7	##.##.####	1	23.1	70	1.74	5	##.##.####	5	5248	0	1	2	0	0		0	0	65	112.39		0	1			5.2	181				1
10306616	Tromsø Study	0	45.5	38.9	0	6577	##.##.####	##.##.####	65.7	##.##.####	1	30.6	107	1.87	1	##.##.####	0	6577	0	0	2	0	1		0	0	75	96.15		0	0	3.5		5.94	112				4
10306717	Tromsø Study	0	48.2	63	0	6672	##.##.####	##.##.####	64.7	##.##.####	1	37.2	102.5	1.66	10	##.##.####	0	6672	0	1	2	1	1		0	0	73	99.5		0		5		2.42	178				3
10306818	Tromsø Study	0	54	51.2	1	2957	##.##.####	##.##.####	62.7	##.##.####	1	24.8	70	1.68	1	##.##.####	5	2957	0	1	1	0	0		0	0	64	116.56		0	0			4.11	163				4
10307112	Tromsø Study	0	54.6	74.1	1	4655	##.##.####	##.##.####	57.7	##.##.####	1	27.9	87.5	1.77	1	##.##.####	1	4655	0	1	1	1	1		1	0	73	101.84		0	1	4.4		5.91	143				4
10307213	Tromsø Study	0	36.5	25.9	0	6457	##.##.####	##.##.####	56.7	##.##.####	1	25.7	88	1.85	5	##.##.####	0	6457	0	0	2	0	1		0	0	67	112.84		0	0	4.1		3.8	128				1
10309114	Tromsø Study	0	58.5	57.6	0	6575	##.##.####	##.##.####	69.7	##.##.####	1	28.9	89.5	1.76	1	##.##.####	0	6575	0	1		0	1		0	0	71	101.2		0		1.6		4.36	158				4
10309417	Tromsø Study	0	45.5	38.9	0	6546	##.##.####	##.##.####	67.7	##.##.####	1	27.6	78	1.68	2	##.##.####	0	6546	0	0	1	0	1		0	0	57	131.17		0	1			2.21	123				4
10309518	Tromsø Study	0	60	59.9	0	6659	##.##.####	##.##.####	67.7	##.##.####	1	26.5	85	1.79	10	##.##.####	0	6659	0	1	1	0	1		0	0	64	114.76		0	1	3.3		2.63	146				3
10309922	Tromsø Study	0	56	54	0	6702	##.##.####	##.##.####	59.7	##.##.####	1	28.4	89	1.77	9	##.##.####	0	6702	0	0	3	0	1		0	0	74	99.56				1.9		3.92	127				3
10310005	Tromsø Study	0	58.5	57.6	0	6450	##.##.####	##.##.####	58.7	##.##.####	1	36.7	111	1.74	5	##.##.####	0	6450		1		0	1		0	0	72	103.11		0				3.33	161				1
10310207	Tromsø Study	0	39.3	47.9	0	6616	##.##.####	##.##.####	57.7	##.##.####	1	22.5	69	1.75	12	##.##.####	0	6616	0	0	2	1	1		0	0	62	122.96		0	0			6.76	119				4
10310308	Tromsø Study	0	63.6	65	0	6484	##.##.####	##.##.####	56.7	##.##.####	1	26.6	91	1.85	4	##.##.####	0	6484	0	0	2	0	1		0	0	97	73.62			1	1.2		3.74	128				1
10311915	Tromsø Study	0	75.7	82.4	1	2610	##.##.####	##.##.####	66.8	##.##.####	1	20	64	1.79	12	##.##.####	2	2610	0	1	1	0	1		0	1	79	90.25		0		2.4		3.36	171				4
10312007	Tromsø Study	0	59.1	81.8	1	547	##.##.####	##.##.####	65.8	##.##.####	1	28.3	80	1.68	12	##.##.####	1	547	0	1	1	1	1		0	0	89	78.89				4.3		4.51	179				4
10312108	Tromsø Study	0	59.6	82.6	1	5969	##.##.####	##.##.####	65.8	##.##.####	1	21.1	62.5	1.72	12	##.##.####	5	5969	0	0	1	1	1		0	0	67	109.48			0	1.5		4.02	135				4
10312209	Tromsø Study	0	60.5	84.1	1	4239	##.##.####	##.##.####	60.8	##.##.####	1	21.3	76	1.89	9	##.##.####	2	4239	0	1	1	1	1		0	0	64	117.29		0	0	2.6		3.76	142				3
10312411	Tromsø Study	0	82.9	92.8	0	6574	##.##.####	##.##.####	55.8	##.##.####	1	27.1	99	1.91	1	##.##.####	0	6574	0	1	1	0	1		0	0	69	109.42		0	1			6.37	140				4
10313917	Tromsø Study	0	66.8	69.7	0	6436	##.##.####	##.##.####	55.9	##.##.####	1	23.6	74	1.77	6	##.##.####	0	6436	0	1	2	0	0		0	0	88	82.61		0	0			3.63	187				2
10314009	Tromsø Study	0	63.8	65.3	1	6411	##.##.####	##.##.####	55.9	##.##.####	1	29.7	104	1.87	1	##.##.####	5	6411	0	1	2	0	1		0	0	76	97.84		0	1	4.8		4.23	179				4
10315313	Tromsø Study	0	45.4	58.3	1	2715	##.##.####	##.##.####	70	##.##.####	1	23.1	70	1.74	6	##.##.####	1	2715	0	0	1	1	1		0	0	55	135.76		0	0			2.66	126				2
10315919	Tromsø Study	0	53.2	50	0	6674	##.##.####	##.##.####	53	##.##.####	1	28.2	85.5	1.74	10	##.##.####	0	6674	0	1	2	0	1		0	0	73	103.61		0	0			5.99	147				3
10316920	Tromsø Study	0	56.1	76.6	0	6483	##.##.####	##.##.####	69.1	##.##.####	1	22.3	69	1.76	4	##.##.####	0	6483	0	1	2	1	1		0	0	63	116.38		0		3.9		5.11	141				1
10317012	Tromsø Study	0	49.3	65	1	2916	##.##.####	##.##.####	68.1	##.##.####	1	21.8	58.5	1.64	11	##.##.####	2	2916	0	0	3	1	1		0	0	56	133.71		0	0	3.2		6.15	113				3
10317113	Tromsø Study	0	70.5	74.9	1	2496	##.##.####	##.##.####	67.1	##.##.####	1	28.3	99	1.87	1	##.##.####	1	2496	0	0	1	0	1		0	0	79	90.16		0	1			4.79	138				4
10317719	Tromsø Study	0	67.4	95.9	1	5074	##.##.####	##.##.####	58.1	##.##.####	1	24.6	78	1.78	1	##.##.####	1	5074	0	0	1	1	1		1	1	79	92.84		0	0			4.37	124				4
10317820	Tromsø Study	0	38.1	28.2	0	6568	##.##.####	##.##.####	55.1	##.##.####	1	27.1	86	1.78	1	##.##.####	0	6568	0	0	1	0	1		0	0	79	93.84		0	0	3.4		3.35	132				4
10318316	Tromsø Study	0	60	59.9	0	6638	##.##.####	##.##.####	51.1	##.##.####	1	23.1	70	1.74	11	##.##.####	0	6638	0	1	1	0	1		0	0	67	115.24		0	0			5.51	146				3
10320511	Tromsø Study	0	58.3	57.4	0	6589	##.##.####	##.##.####	67.2	##.##.####	1	27.5	80.5	1.71	1	##.##.####	0	6589	0	1	2	0	0		0	0	89	78.55		0	0	2.5		5.22	151				4
10322614	Tromsø Study	0	51.2	47.2	1	6360	##.##.####	##.##.####	69.2	##.##.####	1	26.3	76	1.7	1	##.##.####	5	6360	0	1	2	0	1		0	1	82	85.83		0	0			5.23	149				4
10322917	Tromsø Study	0	44.6	37.6	1	6006	##.##.####	##.##.####	67.2	##.##.####	1	23.5	76	1.8	3	##.##.####	5	6006	0	1	1	0	1		0	0	67	109.01		0	0	2.5		4.37	220				1
10323514	Tromsø Study	0	49	44	0	6528	##.##.####	##.##.####	55.2	##.##.####	1	25	86.5	1.86	3	##.##.####	0	6528	0	0	3	0	1		0	0	82	89.86		0	1	2.8		3.33	122				1
10323615	Tromsø Study	0	59.2	81.9	0	6512	##.##.####	##.##.####	55.2	##.##.####	1	26.9	89	1.82	3	##.##.####	0	6512	0	0	2	1	1		0	0	67	113.45		0	1	1.6		2.87	135				1
10324515	Tromsø Study	0	55.6	53.5	0	6685	##.##.####	##.##.####	47.2	##.##.####	1	25.4	75	1.72	9	##.##.####	0	6685	0	1	2	0	0		0	0	79	96.84		0		2.1		4.01	145				3
10325415	Tromsø Study	0	62.3	63.2	1	1970	##.##.####	##.##.####	58.3	##.##.####	1	26.1	79	1.74	11	##.##.####	2	1970	0	1	1	0	1		0	0	84	86.43			1			4.47	156				3
10325516	Tromsø Study	0	66.2	68.7	0	6479	##.##.####	##.##.####	56.3	##.##.####	1	24.1	72	1.73	4	##.##.####	0	6479	0	1	3	0	1		0	0	61	125.92				1.4		3.74	150				1
10325920	Tromsø Study	0	35.8	24.9	1	4994	##.##.####	##.##.####	53.3	##.##.####	1	32.8	108.5	1.82	3	##.##.####	1	4994	0	1	1	0	1		0	0	96	75.45		0	0			3.9	148				1
10326012	Tromsø Study	0	56.1	76.6	0	6560	##.##.####	##.##.####	53.3	##.##.####	1	26	76	1.71	2	##.##.####	0	6560	0	0	2	1	1		0	0	68	112.32			1	1.9			128				4
10326618	Tromsø Study	0	77.1	112.6	0	6583	##.##.####	##.##.####	44.3	##.##.####	1	28.5	94.5	1.82	1	##.##.####	0	6583	0	0	3	1	1		0	0	75	104.15		0	0	1.5		5.57	137				4
10326921	Tromsø Study	0	58.4	80.5	0	6475	##.##.####	##.##.####	68.4	##.##.####	1	22.4	75	1.83	4	##.##.####	0	6475	0	1	1	1	1		0	0	90	77.27			0			2.97	152				1
10327114	Tromsø Study	0	61	61.3	0	6475	##.##.####	##.##.####	65.4	##.##.####	1	22.8	66	1.7	4	##.##.####	0	6475	0	1	2	0	1		0	0	90	77.98		0	1			4.14	203				1
10327316	Tromsø Study	0	69.1	72.9	0	6583	##.##.####	##.##.####	65.4	##.##.####	1	26.4	75.5	1.69	1	##.##.####	0	6583	0	1	1	0	1		0	0	96	72.38		0	0	1.9		5.26	144				4
10327619	Tromsø Study	0	58	56.9	0	6475	##.##.####	##.##.####	60.4	##.##.####	1	25.1	85	1.84	4	##.##.####	0	6475	0	1	2	0	1		0	0	77	94.88		0	0			5.6	140				1
10327821	Tromsø Study	0	52.9	49.6	0	6583	##.##.####	##.##.####	59.4	##.##.####	1	27.6	83.5	1.74	1	##.##.####	0	6583	0	1	1	0	0		0	0	69	108.04		0		1.1		5.05	141				4
10328115	Tromsø Study	0	44.5	37.5	0	6524	##.##.####	##.##.####	53.4	##.##.####	1	28.3	100	1.88	3	##.##.####	0	6524	0	1	1	0	0		0	0	85	86.79		0	0			4.58	158				1
10330108	Tromsø Study	0	41.4	51.5	1	886	##.##.####	##.##.####	69.5	##.##.####	1	29.1	90	1.76	3	##.##.####	2	886	0	1	1	1	1		0	0	166	38		0	0			5.55	177				1
10330613	Tromsø Study	0	76.1	110.9	0	6468	##.##.####	##.##.####	67.5	##.##.####	1	26.2	85	1.8	5	##.##.####	0	6468	0	1	1	1	1		0	0	60	123.7						2.88	168				1
10330714	Tromsø Study	0	51.5	47.6	0	6692	##.##.####	##.##.####	67.5	##.##.####	1	22.8	69	1.74	9	##.##.####	0	6692	0	1	1	0	1		0	0	84	83.9		0	0	1.6		3.35	172				3
10330815	Tromsø Study	0	69	98.7	1	820	##.##.####	##.##.####	64.5	##.##.####	1	20.5	70	1.85	11	##.##.####	2	820	0	0	2	1	1		0	0	65	113.83		0	0			1.57	110				3
10331614	Tromsø Study	0	55.7	53.6	0	6622	##.##.####	##.##.####	55.5	##.##.####	1	30.5	94.5	1.76	12	##.##.####	0	6622	0	0	3	0	0		0	0	71	105.99		0	0			3.24	135				4
10333717	Tromsø Study	0	48.3	42.9	0	6699	##.##.####	##.##.####	69.6	##.##.####	1	29.3	95	1.8	9	##.##.####	0	6699	0	1	1	0	1		0	0	84	83.38		0				4.45	168				3
10333818	Tromsø Study	0	78.2	86.1	0	6519	##.##.####	##.##.####	69.6	##.##.####	1	25.5	80	1.77	3	##.##.####	0	6519	0	1	2	0	1		0	0	84	83.38						2.43	179				1
10334213	Tromsø Study	0	46.5	40.4	0	6562	##.##.####	##.##.####	66.6	##.##.####	1	27.5	90	1.81	1	##.##.####	0	6562	0	1	2	0	1		0	0	73	98.92		0	0	5.3		3.04	142				4
10334415	Tromsø Study	0	68.3	71.8	0	6647	##.##.####	##.##.####	64.6	##.##.####	1	25.7	73.5	1.69	11	##.##.####	0	6647	0	1	1	0	0		0	0	55	137.99		0	1	2.3		4.13	151				3
10334920	Tromsø Study	0	57.2	55.8	0	6679	##.##.####	##.##.####	61.6	##.##.####	1	23	68	1.72	10	##.##.####	0	6679	0	0	2	0	1		0	0	79	91.74		0	0	4.2		2.73	137				3
10335214	Tromsø Study	0	53.3	71.8	0	6647	##.##.####	##.##.####	59.6	##.##.####	1	26.9	87	1.8	11	##.##.####	0	6647	0	1	2	1	1		0	0	63	119.92		0	1			2.95	156				3
10335315	Tromsø Study	0	57.2	55.8	0	6625	##.##.####	##.##.####	58.6	##.##.####	1	34.3	105	1.75	11	##.##.####	0	6625	0	1	1	0	1		1	0	75	98.4		0	0			3.52	158				3
10335416	Tromsø Study	0	46.2	59.6	1	4110	##.##.####	##.##.####	56.6	##.##.####	1	24.5	70	1.69	9	##.##.####	5	4110	0	0	1	1	1		0	0	69	109.11		0	1	2.5		3.55	129				3
10335517	Tromsø Study	0	36.2	42.5	0	6688	##.##.####	##.##.####	55.6	##.##.####	1	26.6	91	1.85	9	##.##.####	0	6688	0	0	3	1	1		0	0	73	102.61		0	1			4.96	130				3
10335719	Tromsø Study	0	56.8	55.2	1	5721	##.##.####	##.##.####	53.6	##.##.####	1	27.5	86	1.77	5	##.##.####	5	5721	0	1	3	0	0		0	0	87	84.43		0	0			6.09	172				1
10337317	Tromsø Study	0	57.7	56.5	0	6413	##.##.####	##.##.####	45.6	##.##.####	1	27.8	85	1.75	6	##.##.####	0	6413	0	1	2	0	1		1	0	75	103.54		0	1	2.9		3.01	144				2
10338318	Tromsø Study	0	45.6	39.1	0	6457	##.##.####	##.##.####	63.7	##.##.####	1	30.5	102	1.83	5	##.##.####	0	6457	0	1	1	0	1		0	0	75	96.75		0		3.2		3.4	173				1
10338520	Tromsø Study	0	61.5	85.8	0	6706	##.##.####	##.##.####	60.7	##.##.####	1	23.6	79	1.83	9	##.##.####	0	6706	0	0	2	1	1		0	0	73	100.8		0	0	4.3		4.94	137				3
10338621	Tromsø Study	0	59.9	59.7	0	6457	##.##.####	##.##.####	60.7	##.##.####	1	25.4	77	1.74	5	##.##.####	0	6457	0	1	1	0	1		0	0	78	93.38		0	0			3.76	155				1
10338722	Tromsø Study	0	39.9	30.9	0	6618	##.##.####	##.##.####	60.7	##.##.####	1	24.3	71	1.71	12	##.##.####	0	6618	0	0	2	0	1		0	0	85	84.56		0	0	1.9		3.2	137				4
10338823	Tromsø Study	0	44.2	56.3	0	6646	##.##.####	##.##.####	60.7	##.##.####	1	26	73.5	1.68	11	##.##.####	0	6646	0	1	1	1	1		0	0	61	124.01		0	0	1.6		6.16	151				3
10338924	Tromsø Study	0	40.8	32.2	1	6295	##.##.####	##.##.####	58.7	##.##.####	1	27.2	89	1.81	9	##.##.####	5	6295	0	1	1	0	1		0	0	85	85.14		0	0	3.9			183				3
10339016	Tromsø Study	0	48.4	63.4	0	6465	##.##.####	##.##.####	58.7	##.##.####	1	24.9	71	1.69	5	##.##.####	0	6465	0	0	1	1	1		0	0	61	124.86		0	0			5.18	127				1
10339117	Tromsø Study	0	65.3	67.4	0	6457	##.##.####	##.##.####	56.7	##.##.####	1	26.6	88	1.82	5	##.##.####	0	6457	0	1	1	0	1		0	0	69	109.07		0	0			4.15	142				1
10339925	Tromsø Study	0	58.9	58.2	0	6692	##.##.####	##.##.####	50.7	##.##.####	1	26.9	88	1.81	9	##.##.####	0	6692	0	1	2	0	0		0	0	98	74.43		0	0	1.8		5.9	145				3
10340917	Tromsø Study	0	52.8	49.5	0	6708	##.##.####	##.##.####	67.7	##.##.####	1	34	103	1.74	9	##.##.####	0	6708	0	1	1	0	1		1	1	87	80.52		0	0			6.04	157				3
10341009	Tromsø Study	0	61.3	85.5	0	6706	##.##.####	##.##.####	58.7	##.##.####	1	23.1	69	1.73	9	##.##.####	0	6706	0	0	1	1	1		0	0	69	108.31		0	0			4.81	127				3
10341211	Tromsø Study	0	49.3	44.4	0	6513	##.##.####	##.##.####	56.7	##.##.####	1	23.6	69	1.71	3	##.##.####	0	6513	0	1	3	0	0		0	0	61	125.74		0	0	1.7		4.41	159				1
10342010	Tromsø Study	0	60.5	60.5	0	6451	##.##.####	##.##.####	44.7	##.##.####	1	27.2	87	1.79	5	##.##.####	0	6451	0	1	1	0	0		0	0	64	124.84		0	1			2.87	141				1
10342616	Tromsø Study	0	64.5	66.3	0	6511	##.##.####	##.##.####	69.8	##.##.####	1	29.3	95	1.8	3	##.##.####	0	6511	0	0	1	0	1		0	0	76	93.53		0	0			4.71	117				1
10343011	Tromsø Study	0	62.5	63.5	0	6576	##.##.####	##.##.####	64.8	##.##.####	1	27.7	73.5	1.63	1	##.##.####	0	6576	0	1	3	0	0		0	0	80	89.5			1			4.3	145				4
10343617	Tromsø Study	0	50	66.1	1	2054	##.##.####	##.##.####	57.8	##.##.####	1	21.7	68	1.77	11	##.##.####	5	2054	0	0	1	1	1		0	0	64	118.5		0	0	3.8		5.64	112				3
10343718	Tromsø Study	0	40.7	50.2	0	6541	##.##.####	##.##.####	57.8	##.##.####	1	23.2	68.5	1.72	2	##.##.####	0	6541	0	1	1	1	1		0	0	79	92.94		0	0			6.08	151				4
10343819	Tromsø Study	0	50.2	45.7	1	3368	##.##.####	##.##.####	55.8	##.##.####	1	27.2	82.5	1.74	10	##.##.####	1	3368	0	1	2	0	0		0	0	70	107.62		0	0				149				3
10345215	Tromsø Study	0	75.9	82.8	1	2822	##.##.####	##.##.####	68.9	##.##.####	1	26.2	76.5	1.71	6	##.##.####	2	2822	0	1	1	0	1		0	0	163	38.88		0	1			4.66	137				2
10345518	Tromsø Study	0	32.3	19.9	0	6507	##.##.####	##.##.####	56.9	##.##.####	1	27.6	77	1.67	3	##.##.####	0	6507	0	1	1	0	1		1	0	63	121.06		0	0	1.7		4.5	155				1
10345720	Tromsø Study	0	45.5	38.9	0	6640	##.##.####	##.##.####	53.9	##.##.####	1	30.4	93	1.75	11	##.##.####	0	6640	1	1	3	0	0		0	0	54	146.22		0	0	2.4		4.54	150				3
10347520	Tromsø Study	0	57.6	79.2	0	6540	##.##.####	##.##.####	65	##.##.####	1	25.3	78.5	1.76	2	##.##.####	0	6540	0	0	2	1	1		0	0	67	109.75		0	0	3.5		4.28	132				4
10347621	Tromsø Study	0	68	97	0	6434	##.##.####	##.##.####	56	##.##.####	1	28.2	90.5	1.79	6	##.##.####	0	6434	0	0	1	1	1		0	0	79	93.53		0	0	2.1		4.26	122				2
10348824	Tromsø Study	0	51.8	48	1	1219	##.##.####	##.##.####	69.1	##.##.####	1	30.7	94	1.75	10	##.##.####	2	1219	0	1	2	0	1		0	0	104	65.26		0	1	3.2		3.65	160				3
10349017	Tromsø Study	0	57.7	56.5	1	3880	##.##.####	##.##.####	68.1	##.##.####	1	25.1	79.5	1.78	3	##.##.####	2	3880	1	1	1	0	1		0	0	73	98.47			1	2.2		3.78	159				1
10349623	Tromsø Study	0	53.5	50.5	0	6503	##.##.####	##.##.####	62.1	##.##.####	1	27.6	89.5	1.8	3	##.##.####	0	6503	0	1	1	0	1		0	0	113	60.6		0	0			5.4	150				1
10349724	Tromsø Study	0	58.5	57.6	0	6638	##.##.####	##.##.####	60.1	##.##.####	1	25.6	78.5	1.75	11	##.##.####	0	6638	0	1	1	0	1		0	0	79	92.2		0	1			5.8	153				3
10349825	Tromsø Study	0	41.3	32.9	0	6660	##.##.####	##.##.####	59.1	##.##.####	1	21.7	69.5	1.79	10	##.##.####	0	6660	0	0	3	0	1		0	0	56	137.62		0	0			4.62	114				3
10350009	Tromsø Study	0	59.3	82	0	6534	##.##.####	##.##.####	55.1	##.##.####	1	22.2	71	1.79	2	##.##.####	0	6534	0	1	2	1	1		0	0	61	126.47		0	1	2.8		4.37	142				4
10351616	Tromsø Study	0	47.2	61.3	0	6568	##.##.####	##.##.####	69.2	##.##.####	1	23.5	73.5	1.77	1	##.##.####	0	6568	0	1	2	1	1		0	0	72	99.73		0	1			5.13	146				4
10351818	Tromsø Study	0	43.2	35.6	0	6566	##.##.####	##.##.####	61.2	##.##.####	1	24.6	77	1.77	1	##.##.####	0	6566	0	0	1	0	0		0	0	71	103.91		0	0			3.78	137				4
10351919	Tromsø Study	0	40.1	49.2	1	2073	##.##.####	##.##.####	61.2	##.##.####	1	19.5	66	1.84	3	##.##.####	2	2073	0	1	1	1	1		0	0	72	102.25		0	0	4.6		2.94	125				1
10352112	Tromsø Study	0	41.6	51.8	0	6563	##.##.####	##.##.####	60.2	##.##.####	1	25.1	84	1.83	1	##.##.####	0	6563	0	1	1	1	1		0	0	79	92.17		0	0	1.7		2.47	155				4
10352314	Tromsø Study	0	56.2	54.3	1	5587	##.##.####	##.##.####	60.2	##.##.####	1	29.6	95	1.79	1	##.##.####	1	5587	0	1	2	0	1		0	0	89	80.33		0	1	3.5		4.82	174				4
10352415	Tromsø Study	0	39.9	30.8	0	6659	##.##.####	##.##.####	59.2	##.##.####	1	23.7	82	1.86	10	##.##.####	0	6659	0	1	2	0	1		0	0	70	106.34		0	0			4.39	158				3
10352920	Tromsø Study	0	71.5	102.9	0	6636	##.##.####	##.##.####	52.2	##.##.####	1	26.1	79	1.74	11	##.##.####	0	6636	0	1	2	1	1		0	0	79	94.88		0	1	1.6		5.45	182				3
10354215	Tromsø Study	0	53.4	50.3	1	1273	##.##.####	##.##.####	63.2	##.##.####	1	26.4	85.5	1.8	10	##.##.####	1	1273	0	1	3	0	1		0	0	87	81.65		0	0	3		5.34	147				3
10354821	Tromsø Study	0	45.7	39.2	0	6484	##.##.####	##.##.####	57.2	##.##.####	1	26.7	88.5	1.82	4	##.##.####	0	6484	0	0	2	0	1		0	0	89	81.16		0	0	3.3		5.61	131				1
10355216	Tromsø Study	0	50.8	46.5	1	1351	##.##.####	##.##.####	55.2	##.##.####	1	32.3	99	1.75	11	##.##.####	5	1351	0	1	1	0	1		0	0	569	9.61		0	0	2		3.45	138				3
10355822	Tromsø Study	0	54.8	52.4	0	6484	##.##.####	##.##.####	46.2	##.##.####	1	28.4	85	1.73	4	##.##.####	0	6484	0	1	1	0	1		0	0	79	97.26						4.35	132				1
10356520	Tromsø Study	0	67.1	95.5	1	2177	##.##.####	##.##.####	66.3	##.##.####	1	28.1	76.5	1.65	11	##.##.####	2	2177	0	1	2	1	1		0	0	71	102.23		0	1	2.7		5.66	160				3
10356823	Tromsø Study	0	73.4	79.1	0	6479	##.##.####	##.##.####	63.3	##.##.####	1	27.7	84	1.74	4	##.##.####	0	6479	0	1	3	0	1		0	0	73	99.94		0	1			5.25	167				1
10356924	Tromsø Study	0	56.1	54.2	0	6560	##.##.####	##.##.####	59.3	##.##.####	1	29	96	1.82	2	##.##.####	0	6560	0	0	1	0	0		0	0	82	88.56						4.34	128				4
10357319	Tromsø Study	0	45.3	38.7	0	6700	##.##.####	##.##.####	55.3	##.##.####	1	28.2	89.5	1.78	9	##.##.####	0	6700	0	0	1	0	1		0	0	65	117.45		0	0	4.6		2.41	130				3
10358421	Tromsø Study	0	48.1	62.9	1	2551	##.##.####	##.##.####	68.4	##.##.####	1	31.8	92	1.7	4	##.##.####	2	2551	0	1	1	1	1		1	0	57	130.89		0	0	2.2		3.61	172				1
10358724	Tromsø Study	0	75.8	82.6	1	5563	##.##.####	##.##.####	64.4	##.##.####	1	26.1	81	1.76	1	##.##.####	2	5563	0	1	2	0	1		0	0	67	109.96		0	0			3.9	152				4
10358926	Tromsø Study	0	48.4	43.1	1	6543	##.##.####	##.##.####	61.4	##.##.####	1	23.8	69.5	1.71	10	##.##.####	5	6543	0	0	2	0	0		0	0	60	126.1		0				3.63	126				3
10359018	Tromsø Study	0	43.7	36.4	0	6686	##.##.####	##.##.####	61.4	##.##.####	1	31.1	104	1.83	9	##.##.####	0	6686	0	1	1	0	1		0	0	72	102.18		0	0			2.59	139				3
10359220	Tromsø Study	0	50.3	45.9	0	6688	##.##.####	##.##.####	57.4	##.##.####	1	24.1	64	1.63	9	##.##.####	0	6688	0	0	1	0	1		0	0	59	130.34		0	0			5.76	112				3
10359624	Tromsø Study	0	52.2	70	1	5549	##.##.####	##.##.####	53.4	##.##.####	1	29.1	87	1.73	10	##.##.####	2	5549	0	0	1	1	1		1	0	76	98.76		0	1	3.3		5.99	136				3
10360515	Tromsø Study	0	59.8	59.6	0	6524	##.##.####	##.##.####	49.4	##.##.####	1	26.9	90	1.83	3	##.##.####	0	6524	0	1	2	0	1		0	0	64	122.34			0			6.08	145				1
10362214	Tromsø Study	0	59.1	58.5	0	6637	##.##.####	##.##.####	68.5	##.##.####	1	28.4	85	1.73	11	##.##.####	0	6637	0	1	1	0	1		0	0	87	80.33		0				3.1	170				3
10362517	Tromsø Study	0	52.8	49.5	1	1068	##.##.####	##.##.####	64.5	##.##.####	1	33.7	113	1.83	3	##.##.####	1	1068	0	1	1	0	0		1	0	84	84.68		0				5.21	144				1
10362618	Tromsø Study	0	56.1	54.2	0	6694	##.##.####	##.##.####	63.5	##.##.####	1	27.3	70	1.6	9	##.##.####	0	6694	0	0	3	0	1		0	0	68	108.4		0	0	2.9		4.56	117				3
10363013	Tromsø Study	0	62.8	63.8	1	4457	##.##.####	##.##.####	59.5	##.##.####	1	27.4	81	1.72	11	##.##.####	2	4457	1	1	1	0	0		0	0	78	93.76		0	1			4.36	181				3
10364115	Tromsø Study	0	52.8	49.5	0	6639	##.##.####	##.##.####	46.5	##.##.####	1	33.5	106	1.78	11	##.##.####	0	6639	0	1	2	0	1		0	0	84	90.49		0	1	4.3		4.33	133				3
10364721	Tromsø Study	0	54.5	51.9	1	2796	##.##.####	##.##.####	68.6	##.##.####	1	26.4	79	1.73	5	##.##.####	2	2796	0	1	1	0	1		0	1	114	58.79				3.8		4.41	176				1
10364923	Tromsø Study	0	75.3	81.9	1	6582	##.##.####	##.##.####	64.6	##.##.####	1	25	82	1.81	12	##.##.####	5	6582	0	0	1	0	1		0	0	74	97.98		0	0			5.1	124				4
10365116	Tromsø Study	0	46.3	59.9	0	6701	##.##.####	##.##.####	63.6	##.##.####	1	21.3	66	1.76	9	##.##.####	0	6701	0	0	2	1	1		0	0	71	103.1		0	0			6.16	131				3
10365318	Tromsø Study	0	58.7	58	0	6580	##.##.####	##.##.####	60.6	##.##.####	1	21.3	69	1.8	1	##.##.####	0	6580	0	0	2	0	1		0	0	62	121.75		0	1	2.2		4.66	112				4
10365419	Tromsø Study	0	46.7	40.7	0	6622	##.##.####	##.##.####	59.6	##.##.####	1	28.4	87	1.75	12	##.##.####	0	6622	0	0	1	0	0		0	0	76	96.58		0	1			4.32	137				4
10365621	Tromsø Study	0	57.3	56	0	6622	##.##.####	##.##.####	57.6	##.##.####	1	27.6	89.5	1.8	12	##.##.####	0	6622		1	1	0	1		1	0	76	97.25		0	0				176				4
10365823	Tromsø Study	0	89.7	102.7	1	5257	##.##.####	##.##.####	57.6	##.##.####	1	27.3	79	1.7	5	##.##.####	5	5257	0	1	1	0	1		0	0	60	127.75		0		2.4		5.32	132				1
10366016	Tromsø Study	0	50.5	46.1	0	6652	##.##.####	##.##.####	52.6	##.##.####	1	27.2	81.5	1.73	11	##.##.####	0	6652	0	1	2	0	1		0	0	77	97.58		0	0	1.7		4.31	147				3
10366117	Tromsø Study	0	61.2	61.5	0	6622	##.##.####	##.##.####	52.6	##.##.####	1	29.1	96.5	1.82	12	##.##.####	0	6622	0	0	1	0	1		0	0	58	135.32		0	0				128				4
10366420	Tromsø Study	0	51.4	47.5	0	6692	##.##.####	##.##.####	47.6	##.##.####	1	24.1	79	1.81	9	##.##.####	0	6692	0	0	2	0	1		0	0	81	93.92		0	0			4.22	114				3
10366925	Tromsø Study	0	44.9	57.5	0	6577	##.##.####	##.##.####	67.7	##.##.####	1	22.9	70	1.75	1	##.##.####	0	6577	0	0	1	1	1		0	0	79	90		0	0	2.1		6.61	113				4
10367017	Tromsø Study	0	45.2	58	0	6583	##.##.####	##.##.####	66.7	##.##.####	1	23.9	76.5	1.79	1	##.##.####	0	6583	0	1	3	1	1		0	0	84	84.1				1.1		4.59	144				4
10367118	Tromsø Study	0	38	28.1	0	6696	##.##.####	##.##.####	66.7	##.##.####	1	25.9	83	1.79	9	##.##.####	0	6696	0	1	1	0	1		0	0	70	103.79		0	0	2.2		3.27	162				3
10367219	Tromsø Study	0	56.4	54.7	1	5908	##.##.####	##.##.####	66.7	##.##.####	1	25.6	82	1.79	5	##.##.####	5	5908	0	0	3	0	0		0	0	76	94.4			1	1.7		3.55	115				1
10367320	Tromsø Study	0	36.5	43	1	4112	##.##.####	##.##.####	66.7	##.##.####	1	32.6	96.5	1.72	12	##.##.####	5	4112	1	1	1	1	1		0	0	73	98.89		0	0	0.4		4.69	144				4
10367421	Tromsø Study	0	51.1	68.1	1	5003	##.##.####	##.##.####	64.7	##.##.####	1	30.1	95.5	1.78	2	##.##.####	2	5003	0	1	1	1	1		0	0	70	104.44		0	0			4.7	212				4
10367522	Tromsø Study	0	50.3	45.9	1	4804	##.##.####	##.##.####	64.7	##.##.####	1	28.4	81	1.69	10	##.##.####	2	4804	0	1	1	0	1		0	0	73	99.5		0	0			4.16	150				3
10367926	Tromsø Study	0	40.3	49.5	0	6618	##.##.####	##.##.####	52.7	##.##.####	1	24.7	89	1.9	12	##.##.####	0	6618	0	0	1	1	1		0	0	63	122.96		0	0	1.6			125				4
10368018	Tromsø Study	0	68.9	72.7	0	6457	##.##.####	##.##.####	52.7	##.##.####	1	26.1	80	1.75	5	##.##.####	0	6457	0	0	2	0	0		0	0	96	75.62		0	1	3.9		6.32	125				1
10368119	Tromsø Study	0	61.3	85.5	0	6540	##.##.####	##.##.####	51.7	##.##.####	1	26.2	90.5	1.86	2	##.##.####	0	6540	0	0	1	1	1		1	0	73	104.14		0	1	1.4			130				4
10369524	Tromsø Study	0	48.3	43	0	6575	##.##.####	##.##.####	69.7	##.##.####	1	25.1	77	1.75	1	##.##.####	0	6575	0	1	3	0	1		0	0	73	98.01		1	1	3		3.37	150				4
10369726	Tromsø Study	0	68.5	72.1	1	5821	##.##.####	##.##.####	69.7	##.##.####	1	22.2	75	1.84	3	##.##.####	5	5821	1	1	1	0	1		0	0	81	86.93		0	0			3.57	180				1
10369827	Tromsø Study	0	63.8	65.3	0	6687	##.##.####	##.##.####	68.7	##.##.####	1	25.8	92	1.89	9	##.##.####	0	6687	0	1	1	0	1		0	0	65	112.39		0		2.9		2.87	163				3
10370213	Tromsø Study	0	59	81.6	0	6451	##.##.####	##.##.####	63.7	##.##.####	1	17.6	57	1.8	5	##.##.####	0	6451	0	0	2	1	1		0	0	69	106.52		0	1	1.9		3.75	130				1
10370415	Tromsø Study	0	74.7	81	0	6451	##.##.####	##.##.####	59.7	##.##.####	1	26.3	86	1.81	5	##.##.####	0	6451	0	0	2	0	0		0	0	90	79.43			0	3.1		3.05	123				1
10370516	Tromsø Study	0	35.3	24.2	1	1905	##.##.####	##.##.####	58.7	##.##.####	1	23.5	69.5	1.72	12	##.##.####	2	1905	0	1	3	0	0		0	0	80	91.31		0	0	2.6		3.55	131				4
10370718	Tromsø Study	0	67.3	70.3	0	6616	##.##.####	##.##.####	57.7	##.##.####	1	21.9	68.5	1.77	12	##.##.####	0	6616	0	1	2	0	0		0	0	76	97.22		0	1	3.8		5.36	172				4
10370819	Tromsø Study	0	50.7	67.3	0	6451	##.##.####	##.##.####	57.7	##.##.####	1	28.3	100	1.88	5	##.##.####	0	6451	0	0	1	1	1		0	0	90	79.98		0				3.95	121				1
10371921	Tromsø Study	0	63.6	65	1	4031	##.##.####	##.##.####	63.8	##.##.####	1	23.3	73	1.77	5	##.##.####	2	4031	0	0	2	0	0		0	0	87	81.5		0	1			5.03	125				1
10372114	Tromsø Study	0	53.9	51.1	0	6436	##.##.####	##.##.####	58.8	##.##.####	1	26.2	85	1.8	6	##.##.####	0	6436	0	1	2	0	1		0	0	81	89.98						3.87	139				2
10372215	Tromsø Study	0	49.4	65.1	0	6519	##.##.####	##.##.####	55.8	##.##.####	1	24.9	90	1.9	3	##.##.####	0	6519	0	0	1	1	1		0	0	93	77.54		1	1			5.65	137				1
10372821	Tromsø Study	0	46.7	40.6	0	6612	##.##.####	##.##.####	47.8	##.##.####	1	21.6	80.5	1.93	12	##.##.####	0	6612	0	0	1	0	0		0	0	78	98.02		0	1			3.44	118				4
10374217	Tromsø Study	0	44.7	57	1	3106	##.##.####	##.##.####	66.9	##.##.####	1	22.1	63	1.69	2	##.##.####	1	3106	0	0	1	1	1		0	0	91	76.63				1.6		3.71	137				4
10374318	Tromsø Study	0	50.4	66.9	1	6495	##.##.####	##.##.####	64.9	##.##.####	1	23.8	70.5	1.72	3	##.##.####	5	6495	0	0	1	1	1		0	0	58	129.67						6.78	129				1
10375016	Tromsø Study	0	75.6	82.3	0	6440	##.##.####	##.##.####	48.9	##.##.####	1	24.1	72	1.73	6	##.##.####	0	6440	0	0	3	0	1		0	0	68	114.31		0	1			3.27	128				2
10375521	Tromsø Study	0	62.2	87	1	5330	##.##.####	##.##.####	68	##.##.####	1	19.7	61	1.76	1	##.##.####	1	5330	0	0	1	1	1		1	0	62	118.93		0	0			3.88	137				4
10375622	Tromsø Study	0	47.9	62.5	1	2109	##.##.####	##.##.####	64	##.##.####	1	25.9	68	1.62	1	##.##.####	1	2109	0	1	2	1	1		0	0	80	89.72		0	1	2.8		4.74	160				4
10376017	Tromsø Study	0	51.4	47.5	0	6575	##.##.####	##.##.####	57	##.##.####	1	23.6	73	1.76	1	##.##.####	0	6575	0	0	2	0	0		0	0	77	96		0	1			3.59	127				4
10377624	Tromsø Study	0	43.7	55.3	1	1953	##.##.####	##.##.####	66.1	##.##.####	1	22.5	54	1.55	10	##.##.####	1	1953	0	1	1	1	1		1	0	49	156.94		0	0			3.11	140				3
10377725	Tromsø Study	0	42.1	52.7	1	1595	##.##.####	##.##.####	64.1	##.##.####	1	23.9	69	1.7	4	##.##.####	5	1595	0	1	2	1	1		0	0	65	113.98		0	0			3.75	206				1
10378019	Tromsø Study	0	54.8	52.3	0	6590	##.##.####	##.##.####	58.1	##.##.####	1	25.5	80	1.77	1	##.##.####	0	6590	0	0	2	0	1		0	0	90	79.87		0	0			3.65	136				4
10378524	Tromsø Study	0	46.5	40.3	0	6638	##.##.####	##.##.####	48.1	##.##.####	1	25.5	90	1.88	11	##.##.####	0	6638		0	2	0	1		0	0	73	105.67			0	3.2		2.99	127				3
10379222	Tromsø Study	0	48.4	63.4	1	1022	##.##.####	##.##.####	69.2	##.##.####	1	25.9	68	1.62	3	##.##.####	1	1022	0	1	2	1	1		0	0	96	71.55		0				4.91	162				1
10379828	Tromsø Study	0	63.6	65	0	6498	##.##.####	##.##.####	58.2	##.##.####	1	25.6	76.5	1.73	4	##.##.####	0	6498	0	0	2	0	1		0	0	91	78.83		0	0	0.8		4.64	129				1
10379929	Tromsø Study	0	53.5	72.1	0	6658	##.##.####	##.##.####	55.2	##.##.####	1	27.7	80	1.7	10	##.##.####	0	6658	0	0	1	1	1		0	0	73	102.76				3.2		3.67	122				3
10382216	Tromsø Study	0	56.2	54.3	0	6632	##.##.####	##.##.####	66.2	##.##.####	1	28.1	93	1.82	11	##.##.####	0	6632	0	1	1	0	0		0	0	65	113.23		0	0			3.81	156				3
10382317	Tromsø Study	0	54.6	52.1	1	599	##.##.####	##.##.####	66.2	##.##.####	1	25.3	74	1.71	3	##.##.####	2	599	0	0	1	0	1		0	1	85	83.09			0	1.3		6.12	129				1
10382519	Tromsø Study	0	56.9	55.3	0	6528	##.##.####	##.##.####	62.2	##.##.####	1	25.2	80	1.78	3	##.##.####	0	6528	0	0	2	0	0		0	0	96	73.12			1			4.88	135				1
10382721	Tromsø Study	0	59.7	59.4	0	6686	##.##.####	##.##.####	60.2	##.##.####	1	25.2	75.5	1.73	9	##.##.####	0	6686	0	1	3	0	0		0	0	66	113.42		0	0			4.9	149				3
10382923	Tromsø Study	0	62.3	63.1	0	6484	##.##.####	##.##.####	58.2	##.##.####	1	24.2	72.5	1.73	4	##.##.####	0	6484	0	1	2	0	0		0	0	65	116.23		0	1	1.5		3.58	165				1
10383015	Tromsø Study	0	51	46.9	0	6632	##.##.####	##.##.####	57.2	##.##.####	1	23.9	70	1.71	11	##.##.####	0	6632	0	1	3	0	1		1	0	68	110.73		0	0			4.33	108				3
10383318	Tromsø Study	0	47.6	42	0	6632	##.##.####	##.##.####	55.2	##.##.####	1	29.3	95	1.8	11	##.##.####	0	6632	0	0	2	0	1		0	0	64	119.61				3.5		4.65	114				3
10383520	Tromsø Study	0	50.8	67.6	1	4135	##.##.####	##.##.####	55.2	##.##.####	1	29.7	101.5	1.85	4	##.##.####	2	4135	0	1	1	1	1		0	0	50	159.03		0	0	4.8		3.53	142				1
10383722	Tromsø Study	0	52.1	69.8	0	6681	##.##.####	##.##.####	52.2	##.##.####	1	29.8	87	1.71	10	##.##.####	0	6681	0	1	1	1	1		0	0	68	112.8		0				5.93	144				3
10385017	Tromsø Study	0	71.6	76.5	0	6630	##.##.####	##.##.####	69.3	##.##.####	1	30	92	1.75	11	##.##.####	0	6630	0	1	1	0	0		1	0	93	74.2		0	0	0.5		4.3	164				3
10385118	Tromsø Study	0	61	61.2	0	6510	##.##.####	##.##.####	68.3	##.##.####	1	27.3	85.5	1.77	3	##.##.####	0	6510	0	1	1	0	1		1	0	68	106.81		0	0			5.86	170				1
10385219	Tromsø Study	0	42	33.9	1	2108	##.##.####	##.##.####	68.3	##.##.####	1	20.2	69	1.85	1	##.##.####	1	2108	0	0	1	0	0		1	0	85	82.56		0	0			4.03	119				4
10385320	Tromsø Study	0	59.7	82.7	0	6623	##.##.####	##.##.####	67.3	##.##.####	1	26.6	75	1.68	12	##.##.####	0	6623	0	0	2	1	1		0	0	78	91.44		0	0			3.93	135				4
10385421	Tromsø Study	0	47.2	61.3	0	6630	##.##.####	##.##.####	66.3	##.##.####	1	25.9	83	1.79	11	##.##.####	0	6630	0	1	1	1	1		0	0	84	84.2		0	0			4.62	149				3
10385724	Tromsø Study	0	41.9	52.3	0	6672	##.##.####	##.##.####	61.3	##.##.####	1	25.7	87	1.84	10	##.##.####	0	6672	0	0	3	1	1		0	0	67	111.06				4.8		4.38	128				3
10385926	Tromsø Study	0	41.6	51.8	1	3645	##.##.####	##.##.####	56.3	##.##.####	1	22.1	64	1.7	4	##.##.####	5	3645		0	1	1	1		0	0	60	128.34		0	0	3.4		1.58	126				1
10386119	Tromsø Study	0	58.7	57.9	0	6630	##.##.####	##.##.####	55.3	##.##.####	1	24.7	74	1.73	11	##.##.####	0	6630	0	0	1	0	0		0	0	138	49.26		0	0			4.63	130				3
10386321	Tromsø Study	0	43.5	36	1	6031	##.##.####	##.##.####	54.3	##.##.####	1	27.2	97	1.89	11	##.##.####	5	6031	0	0	2	0	1		0	0	81	91.44		0	0	2.6		4.81	120				3
10387423	Tromsø Study	0	66.9	69.8	0	6524	##.##.####	##.##.####	69.4	##.##.####	1	27.5	91	1.82	3	##.##.####	0	6524	0	1	1	0	1		1	1	72	99.67		0	0			3.46	149				1
10387524	Tromsø Study	0	47.8	42.3	1	1300	##.##.####	##.##.####	68.4	##.##.####	1	20.1	65	1.8	10	##.##.####	1	1300	0	0	1	0	1		0	0	61	121.04						3.52	138				3
10387625	Tromsø Study	0	54.8	52.4	1	5144	##.##.####	##.##.####	67.4	##.##.####	1	27	77	1.69	9	##.##.####	5	5144	0	1	1	0	1		0	0	83	85.09		0	0			3.78	140				3
10387827	Tromsø Study	0	52.8	49.5	1	944	##.##.####	##.##.####	65.4	##.##.####	1	31.5	96.5	1.75	3	##.##.####	2	944	0	1	1	0	0		0	1	66	111.53		0	0	5.1		4.26	196				1
10387928	Tromsø Study	0	57.9	56.8	1	6423	##.##.####	##.##.####	62.4	##.##.####	1	22.3	77	1.86	1	##.##.####	5	6423	0	0	2	0	1		1	0	70	105.21		0	0			6.62	134				4
10388020	Tromsø Study	0	85.2	96.1	1	1765	##.##.####	##.##.####	62.4	##.##.####	1	24.8	80.5	1.8	1	##.##.####	1	1765	0	1	1	0	1		0	0	80	90.18		0	1	3.1		7.99	158				4
10388121	Tromsø Study	0	67.7	70.9	1	5151	##.##.####	##.##.####	61.4	##.##.####	1	26.4	78	1.72	11	##.##.####	2	5151	0	1	3	0	1		0	0	72	102.18		0	0	1		5.57	143				3
10388424	Tromsø Study	0	55.1	74.9	1	5813	##.##.####	##.##.####	58.4	##.##.####	1	24.2	70	1.7	1	##.##.####	1	5813	0	1	2	1	1		0	0	73	101.59			1	2		5.08	149				4
10388525	Tromsø Study	0	67.1	70.1	1	3699	##.##.####	##.##.####	58.4	##.##.####	1	22.5	72	1.79	1	##.##.####	5	3699	0	0	1	0	1		0	0	60	127.39		0	0	3		3.7	119				4
10389122	Tromsø Study	0	47.9	62.6	0	6651	##.##.####	##.##.####	53.4	##.##.####	1	29.9	91.5	1.75	11	##.##.####	0	6651	0	0	1	1	1		0	0	70	108.59		0	0	1.9		4.37	130				3
10390316	Tromsø Study	0	46.9	40.9	0	6686	##.##.####	##.##.####	63.5	##.##.####	1	21.8	63	1.7	9	##.##.####	0	6686	0	1	3	0	0		0	0	73	99.88		0	0	2.3		4.59	151				3
10390417	Tromsø Study	0	60.6	60.7	0	6465	##.##.####	##.##.####	60.5	##.##.####	1	23.9	80	1.83	5	##.##.####	0	6465	0	1	1	0	0		0	0	49	159.78		0	0			6.19	166				1
10390518	Tromsø Study	0	57.7	79.4	1	5034	##.##.####	##.##.####	60.5	##.##.####	1	26.9	90	1.83	5	##.##.####	2	5034	0	0	1	1	1		0	0	62	121.79		0	0			2.78	127				1
10390720	Tromsø Study	0	81.2	90.4	0	6468	##.##.####	##.##.####	58.5	##.##.####	1	32.4	105	1.8	5	##.##.####	0	6468	0	0	2	0	1		0	0	88	81.86		0	0			4.33	126				1
10390922	Tromsø Study	0	57.3	78.7	0	6649	##.##.####	##.##.####	53.5	##.##.####	1	26.6	76	1.69	11	##.##.####	0	6649	0	1	1	1	1		0	0	67	114.17				2.6		3.84	144				3
10391115	Tromsø Study	0	39.2	29.9	0	6528	##.##.####	##.##.####	52.5	##.##.####	1	23.9	72.5	1.74	3	##.##.####	0	6528	0	0	1	0	1		0	0	69	110.79		0	0	2.4		3.12	114				1
10392924	Tromsø Study	0	68	71.3	1	4766	##.##.####	##.##.####	66.6	##.##.####	1	25.9	81	1.77	5	##.##.####	2	4766	0	1	2	0	1		1	0	90	77.69						4.87	186				1
10393117	Tromsø Study	0	58.2	57.2	1	4707	##.##.####	##.##.####	63.6	##.##.####	1	36.7	106	1.7	9	##.##.####	2	4707		1	2	0	1		0	0	70	104.8		0	1	2.8		3.67	147				3
10393218	Tromsø Study	0	39.1	29.7	0	6644	##.##.####	##.##.####	61.6	##.##.####	1	28.4	88	1.76	11	##.##.####	0	6644	0	1	2	0	1		0	0	66	112.9		0	0			4.38	183				3
10393521	Tromsø Study	0	42.6	34.8	0	6518	##.##.####	##.##.####	58.6	##.##.####	1	27.3	76	1.67	3	##.##.####	0	6518	0	1	1	0	1		0	0	79	92.68		0	0	3.1		6.03	141				1
10393622	Tromsø Study	0	60.9	84.8	1	6341	##.##.####	##.##.####	58.6	##.##.####	1	20.7	60.5	1.71	5	##.##.####	5	6341	0	0	1	1	1		0	0	67	112.08		0	1			3.96	116				1
10393723	Tromsø Study	0	49.1	44.1	1	4820	##.##.####	##.##.####	58.6	##.##.####	1	30.8	88	1.69	5	##.##.####	2	4820	0	0	2	0	1		0	0	68	110.18		0	1	1.8		4.02	119				1
10393824	Tromsø Study	0	46.8	40.8	1	1817	##.##.####	##.##.####	56.6	##.##.####	1	26.9	87	1.8	2	##.##.####	5	1817	0	0	2	0	1		0	0	95	75.44		0	0			6.12	132				4
10393925	Tromsø Study	0	54.2	51.5	0	6580	##.##.####	##.##.####	55.6	##.##.####	1	29	92	1.78	1	##.##.####	0	6580	0	0	2	0	0		0	0	86	84.93			0	2		5.84	132				4
10394017	Tromsø Study	0	60.9	61.1	0	6622	##.##.####	##.##.####	55.6	##.##.####	1	25.2	82.5	1.81	12	##.##.####	0	6622	0	1	2	0	0		0	0	75	99.46		0	0			3.27	135				4
10394522	Tromsø Study	0	36.7	26.3	0	6622	##.##.####	##.##.####	50.6	##.##.####	1	30.2	91.5	1.74	12	##.##.####	0	6622	0	1	1	0	0		0	0	78	96.89		0	0			4.26	184				4
10395422	Tromsø Study	0	59.8	59.6	1	4375	##.##.####	##.##.####	68.7	##.##.####	1	23.9	63.5	1.63	3	##.##.####	1	4375	0	1	2	0	1		0	0	79	89.73		0	1			4.7	135				1
10395523	Tromsø Study	0	67.9	71.2	1	4622	##.##.####	##.##.####	68.7	##.##.####	1	21.7	72	1.82	1	##.##.####	2	4622	0	1	2	0	1		0	0	75	95.28						2.52	142				4
10395725	Tromsø Study	0	77.9	85.7	1	6108	##.##.####	##.##.####	67.7	##.##.####	1	24.9	72	1.7	9	##.##.####	5	6108	0	1	1	0	1		0	0	75	95.56		0	1	3.5		4.79	189				3
10396019	Tromsø Study	0	53.5	50.4	1	6033	##.##.####	##.##.####	61.7	##.##.####	1	33.8	100	1.72	5	##.##.####	5	6033	0	1	2	0	1		0	0	96	73.24		0	0	5.6		3.97	140				1
10396120	Tromsø Study	0	51.7	69.1	0	6644	##.##.####	##.##.####	58.7	##.##.####	1	35.1	110	1.77	11	##.##.####	0	6644	0	1	2	1	1		0	0	70	106.52		0	0			4.64	149				3
10396221	Tromsø Study	0	53.2	50	1	4832	##.##.####	##.##.####	56.7	##.##.####	1	27.1	99	1.91	3	##.##.####	2	4832	0	1	3	0	1		0	0	82	89.37				3.5		3.71	157				1
10396524	Tromsø Study	0	71.6	76.5	0	6457	##.##.####	##.##.####	53.7	##.##.####	1	26.8	82	1.75	5	##.##.####	0	6457	0	0	1	0	0		0	0	82	90.36		0	1			4.45	139				1
10396625	Tromsø Study	0	66.3	68.9	0	6514	##.##.####	##.##.####	51.7	##.##.####	1	23	72	1.77	3	##.##.####	0	6514	0	0	2	0	1		0	0	82	91.06		0	1	3.6		4.03	107				1
10397626	Tromsø Study	0	51.9	48.1	0	6514	##.##.####	##.##.####	69.7	##.##.####	1	26.7	78	1.71	3	##.##.####	0	6514	0	1	1	0	1		0	0	49	155.26			1			2.91	145				1
10399527	Tromsø Study	0	39.7	48.5	0	6675	##.##.####	##.##.####	46.7	##.##.####	1	25.7	72.5	1.68	10	##.##.####	0	6675	0	0	1	1	1		0	0	71	109.77		0	0			6.59	135				3
10400106	Tromsø Study	0	86.1	97.5	0	6443	##.##.####	##.##.####	67.8	##.##.####	1	28.6	90.5	1.78	5	##.##.####	0	6443	0	1	1	0	1		0	0	79	89.97		0	0			4.92	166				1
10400207	Tromsø Study	0	46.9	60.8	0	6612	##.##.####	##.##.####	62.8	##.##.####	1	21.9	67	1.75	12	##.##.####	0	6612	0	0	1	1	1		0	0	75	97.03		1	0	2.1		4.71	135				4
10400308	Tromsø Study	0	50.8	46.6	0	6574	##.##.####	##.##.####	62.8	##.##.####	1	27.4	80	1.71	1	##.##.####	0	6574	0	1	1	0	1		0	0	75	97.03		0	0	3.4		3.36	180				4
10401107	Tromsø Study	0	52.5	70.4	0	6674	##.##.####	##.##.####	48.8	##.##.####	1	24.2	69	1.69	10	##.##.####	0	6674	0	0	1	1	1		0	0	55	146.08		0	0				122				3
10402108	Tromsø Study	0	53.2	50	1	3170	##.##.####	##.##.####	69.9	##.##.####	1	28	78	1.67	9	##.##.####	2	3170	0	1	1	0	0		0	0	67	108.14		0	0	3.8		3.87	159				3
10402209	Tromsø Study	0	70.7	75.2	1	2481	##.##.####	##.##.####	69.9	##.##.####	1	26.6	77	1.7	6	##.##.####	1	2481	0	1	2	0	1		0	0	120	55.2		0	0	3.7		2.87	185				2
10402310	Tromsø Study	0	51.6	47.7	0	6640	##.##.####	##.##.####	65.9	##.##.####	1	26.9	79.5	1.72	11	##.##.####	0	6640	0	1	1	0	1		0	0	81	87.92						3.61	168				3
10402411	Tromsø Study	0	51	46.9	0	6671	##.##.####	##.##.####	59.9	##.##.####	1	24.8	84	1.84	10	##.##.####	0	6671	0	0	1	0	1		0	1	64	117.64		0	0	2.9		3.53	108				3
10402613	Tromsø Study	0	51.8	48	0	6577	##.##.####	##.##.####	57.9	##.##.####	1	26	76	1.71	1	##.##.####	0	6577	0	0	1	0	1		0	0	88	82.03		0	0	2.9		2.23	127				4
10402714	Tromsø Study	0	48.2	42.8	0	6640	##.##.####	##.##.####	57.9	##.##.####	1	26.4	80	1.74	11	##.##.####	0	6640	0	0	2	0	1		0	0	69	108.61		0	1			3.13	137				3
10402815	Tromsø Study	0	76.8	84.1	0	6434	##.##.####	##.##.####	57.9	##.##.####	1	24.5	75	1.75	6	##.##.####	0	6434	0	0	2	0	1		0	0	73	101.77		0	1	1.3		4	122				2
10405515	Tromsø Study	0	74.8	81.2	1	1852	##.##.####	##.##.####	65.1	##.##.####	1	22.2	73.5	1.82	4	##.##.####	1	1852	0	1	2	0	1		1	0	131	50.61		1	1			4.27	138				1
10405616	Tromsø Study	0	60	59.9	0	6568	##.##.####	##.##.####	63.1	##.##.####	1	28.3	98	1.86	1	##.##.####	0	6568		1	1	0	1		0	0	120	56.36		0	1	3.8		3.79	160				4
10405717	Tromsø Study	0	45.4	58.2	1	3510	##.##.####	##.##.####	62.1	##.##.####	1	24.4	75.5	1.76	1	##.##.####	1	3510	0	0	1	1	1		1	0	77	94.34		0	0	1.2		4.43	134				4
10405818	Tromsø Study	0	66.2	68.7	0	6590	##.##.####	##.##.####	61.1	##.##.####	1	24.8	70	1.68	1	##.##.####	0	6590	0	1	2	0	0		0	0	78	93.25		0	1	1.9		5.32	143				4
10406011	Tromsø Study	0	45.3	38.7	0	6694	##.##.####	##.##.####	59.1	##.##.####	1	37.5	123	1.81	9	##.##.####	0	6694	0	1	1	0	1		0	0	70	106.37		0	0	2.9		4.15	169				3
10406112	Tromsø Study	0	52.8	49.5	0	6534	##.##.####	##.##.####	59.1	##.##.####	1	26.3	86	1.81	2	##.##.####	0	6534	0	1	3	0	0		0	1	72	102.97		0	1			3.48	161				4
10407416	Tromsø Study	0	83.2	93.3	0	6566	##.##.####	##.##.####	63.2	##.##.####	1	23.9	74	1.76	1	##.##.####	0	6566	0	1	2	0	1		0	1	70	104.94						3.65	141				4
10407517	Tromsø Study	0	48	42.5	1	5843	##.##.####	##.##.####	63.2	##.##.####	1	27	78	1.7	1	##.##.####	5	5843	0	0	1	0	0		0	0	76	95.44		0	1	4.2		4.73	139				4
10407719	Tromsø Study	0	60	59.9	0	6498	##.##.####	##.##.####	55.2	##.##.####	1	24.9	78	1.77	4	##.##.####	0	6498	0	0	2	0	0		0	0	76	98.09		0	1			3.47	118				1
10408316	Tromsø Study	0	68.9	72.6	0	6498	##.##.####	##.##.####	48.2	##.##.####	1	28.1	88	1.77	4	##.##.####	0	6498	0	1	2	0	1		0	0	101	72.62		0	1	3		5.82	169				1
10409620	Tromsø Study	0	52.8	49.4	0	6484	##.##.####	##.##.####	63.2	##.##.####	1	26.3	82.5	1.77	4	##.##.####	0	6484	0	1	1	0	0		0	0	57	133.01		0	0			5.91	153				1
10409721	Tromsø Study	0	75.8	82.6	0	6484	##.##.####	##.##.####	63.2	##.##.####	1	25.8	72	1.67	4	##.##.####	0	6484	0	0	1	0	0		0	0	68	108.51		0				3.95	135				1
10410208	Tromsø Study	0	55	74.7	0	6654	##.##.####	##.##.####	59.2	##.##.####	1	27.2	92	1.84	10	##.##.####	0	6654	0	1	2	1	1		0	0	73	101.31		0	1			3.73	140				3
10410410	Tromsø Study	0	42.5	34.6	0	6562	##.##.####	##.##.####	57.2	##.##.####	1	22.5	65	1.7	1	##.##.####	0	6562	0	0	2	0	0		0	0	55	141.44		0	0			3.78	123				4
10410511	Tromsø Study	0	40.3	31.4	0	6589	##.##.####	##.##.####	55.2	##.##.####	1	30.2	92.5	1.75	1	##.##.####	0	6589	0	0	1	0	1		0	0	80	92.46		0	0			7.21	125				4
10412210	Tromsø Study	0	60.5	60.5	0	6562	##.##.####	##.##.####	40.2	##.##.####	1	27.8	87	1.77	1	##.##.####	0	6562	0	0	2	0	1		0	0	70	115.03		0	0	2.3		2.94	138				4
10412513	Tromsø Study	0	82.9	92.8	0	6478	##.##.####	##.##.####	66.3	##.##.####	1	24.5	75	1.75	4	##.##.####	0	6478	0	1	1	0	1		0	0	76	94.51		0	1			4.4	146				1
10412816	Tromsø Study	0	38.8	47	1	3370	##.##.####	##.##.####	61.3	##.##.####	1	26.5	83	1.77	2	##.##.####	1	3370	0	1	1	1	1		1	0	59	128.62		0	1			6.46	161				4
10413110	Tromsø Study	0	63.9	90	0	6478	##.##.####	##.##.####	52.3	##.##.####	1	30.1	87	1.7	4	##.##.####	0	6478		1	1	1	1		0	0	76	99.17		0	1	0.8		1.59	144				1
10413716	Tromsø Study	0	52.5	70.5	1	2024	##.##.####	##.##.####	49.3	##.##.####	1	28.4	92	1.8	9	##.##.####	1	2024	0	1	1	1	1		0	0	72	106.83		0	0	2.9		3.44	137				3
10414010	Tromsø Study	0	51.8	69.2	1	5845	##.##.####	##.##.####	46.3	##.##.####	1	24.2	75	1.76	4	##.##.####	5	5845	0	0	1	1	1		0	0	71	109.96		0	0	1.5		6.01	120				1
10414818	Tromsø Study	0	71.3	76.1	1	5650	##.##.####	##.##.####	65.4	##.##.####	1	24.2	75	1.76	4	##.##.####	2	5650	0	1	3	0	1		0	0	68	107.75		0	1	1.3		3.72	161				1
10414919	Tromsø Study	0	65.9	68.3	1	4678	##.##.####	##.##.####	64.4	##.##.####	1	25.1	83	1.82	4	##.##.####	2	4678	0	1	2	0	1		0	0	55	138.08		0	1			3.71	158				1
10415213	Tromsø Study	0	42.1	52.6	1	3844	##.##.####	##.##.####	61.4	##.##.####	1	25.3	69	1.65	4	##.##.####	2	3844	0	0	1	1	1		0	0	68	109.14				1.3		4.82	138				1
10415617	Tromsø Study	0	58.9	58.3	0	6524	##.##.####	##.##.####	56.4	##.##.####	1	25.7	77	1.73	3	##.##.####	0	6524	0	0	3	0	1		0	0	83	88.22		0	1			4.48	121				1
10417316	Tromsø Study	0	55.7	75.9	1	1690	##.##.####	##.##.####	59.5	##.##.####	1	26	86	1.82	1	##.##.####	1	1690	0	1	1	1	1		0	0	67	111.74		0	0			3.83	187				4
10417619	Tromsø Study	0	59.9	83.1	0	6468	##.##.####	##.##.####	53.5	##.##.####	1	34.1	108	1.78	5	##.##.####	0	6468	0	1	2	1	1		0	0	85	86.76		0	0	2		3.42	146				1
10418115	Tromsø Study	0	44.6	56.9	0	6514	##.##.####	##.##.####	47.5	##.##.####	1	25.6	73	1.69	3	##.##.####	0	6514	0	0	3	1	1		0	0	77	99.62				1.9			134				1
10419015	Tromsø Study	0	44	36.8	0	6520	##.##.####	##.##.####	41.5	##.##.####	1	27.8	87	1.77	3	##.##.####	0	6520	0	0	2	0	0		0	0	72	110.63		0	1			3.88	133				1
10419520	Tromsø Study	0	47.5	61.8	0	6580	##.##.####	##.##.####	67.6	##.##.####	1	25.5	80	1.77	1	##.##.####	0	6580	0	0	2	1	1		0	0	96	71.89		0	1			4.01	124				4
10419823	Tromsø Study	0	51.7	69	1	3800	##.##.####	##.##.####	64.6	##.##.####	1	26.8	82	1.75	9	##.##.####	2	3800	1	1	1	1	1		0	0	73	99.53			1				167				3
10420108	Tromsø Study	0	63.1	64.3	0	6581	##.##.####	##.##.####	60.6	##.##.####	1	29	93	1.79	1	##.##.####	0	6581	0	1	1	0	1		0	1	86	83.46		0				3.2	157				4
10420209	Tromsø Study	0	63.7	65.1	0	6688	##.##.####	##.##.####	59.6	##.##.####	1	23.9	69	1.7	9	##.##.####	0	6688	0	1	2	0	1		0	0	58	131.93		0	0			6.19	163				3
10420310	Tromsø Study	0	53.3	71.8	0	6618	##.##.####	##.##.####	58.6	##.##.####	1	24.9	79	1.78	12	##.##.####	0	6618	0	0	3	1	1		0	0	72	103.15		0		0.6		3.22	130				4
10420411	Tromsø Study	0	44.7	37.8	0	6696	##.##.####	##.##.####	58.6	##.##.####	1	25	74	1.72	9	##.##.####	0	6696	0	0	1	0	0		0	0	70	106.56		0	0			3.64	127				3
10421210	Tromsø Study	0	46	39.6	1	3713	##.##.####	##.##.####	48.6	##.##.####	1	29.4	92	1.77	12	##.##.####	1	3713	0	0	2	0	1		0	0	73	105.45		0	0	3.5		3.86	135				4
10422110	Tromsø Study	0	45.2	57.9	1	1206	##.##.####	##.##.####	69.7	##.##.####	1	23.7	78.5	1.82	9	##.##.####	1	1206	0	0	2	1	1		0	0	61	120.58		0	0	4		4.42	137				3
10422413	Tromsø Study	0	68.7	72.4	1	3794	##.##.####	##.##.####	66.7	##.##.####	1	26.6	77	1.7	3	##.##.####	5	3794	0	1	2	0	1		0	0	79	90.27		0	0	1.4		4.26	207				1
10422716	Tromsø Study	0	35.3	40.9	0	6644	##.##.####	##.##.####	65.7	##.##.####	1	32.4	114.5	1.88	11	##.##.####	0	6644	0	1	1	1	1		0	0	55	137.52				2.5		4.84	145				3
10422817	Tromsø Study	0	43.2	35.6	1	2670	##.##.####	##.##.####	64.7	##.##.####	1	25.1	77	1.75	3	##.##.####	1	2670	0	1	1	0	1		0	0	82	87.01		0	0	5		5.76	188				1
10422918	Tromsø Study	0	47.4	61.7	0	6457	##.##.####	##.##.####	64.7	##.##.####	1	23.8	72	1.74	5	##.##.####	0	6457	0	0	1	1	1		0	0	66	111.78		0	0	3.2		4.69	131				1
10423010	Tromsø Study	0	64.3	66	0	6457	##.##.####	##.##.####	62.7	##.##.####	1	36.4	104	1.69	5	##.##.####	0	6457	0	1	1	0	1		0	0	149	43.96				7		3.81	161				1
10423212	Tromsø Study	0	67.3	95.8	1	5556	##.##.####	##.##.####	59.7	##.##.####	1	24.5	81	1.82	1	##.##.####	2	5556	0	1	2	1	1		0	0	61	124.43		0	0	1.7		4.64	142				4
10423818	Tromsø Study	0	53	49.8	0	6646	##.##.####	##.##.####	46.7	##.##.####	1	25.4	79.5	1.77	11	##.##.####	0	6646	0	0	1	0	0		0	0	73	106.31		0	0			4.58	131				3
10424920	Tromsø Study	0	76.6	83.8	0	6541	##.##.####	##.##.####	64.7	##.##.####	1	27.7	98	1.88	2	##.##.####	0	6541	0	1	2	0	1		0	0	73	99.5		0	1	2.2		5.59	155				4
10425214	Tromsø Study	0	69.8	73.9	1	4822	##.##.####	##.##.####	58.7	##.##.####	1	31.4	95	1.74	9	##.##.####	2	4822	0	1	1	0	1		0	0	65	116.03		0	0	5.9		4.77	150				3
10425315	Tromsø Study	0	62.4	63.3	0	6587	##.##.####	##.##.####	57.7	##.##.####	1	27.8	90	1.8	1	##.##.####	0	6587	0	0	1	0	1		0	0	103	68.45		0	1			4.71	139				4
10425517	Tromsø Study	0	59.4	59	0	6478	##.##.####	##.##.####	56.7	##.##.####	1	25.1	87	1.86	4	##.##.####	0	6478	0	1	1	0	0		0	0	78	94.68		0	1	2.5		4.29	141				1
10425921	Tromsø Study	0	52	69.6	0	6575	##.##.####	##.##.####	50.7	##.##.####	1	24.5	76	1.76	1	##.##.####	0	6575	0	1	1	1	1		1	0	64	121.69		0	1			4.21	121				4
10426518	Tromsø Study	0	53	49.7	1	1872	##.##.####	##.##.####	69.8	##.##.####	1	18.7	72	1.96	5	##.##.####	5	1872	0	1	2	0	1		0	0	77	92.13		0	1			3.53	143				1
10426720	Tromsø Study	0	61.7	62.3	1	1213	##.##.####	##.##.####	67.8	##.##.####	1	25.2	74.5	1.72	3	##.##.####	1	1213	0	1		0	0		0	0	80	88.68		0	0			5.13	178				1
10426821	Tromsø Study	0	67.1	70	0	6443	##.##.####	##.##.####	63.8	##.##.####	1	26.6	77	1.7	5	##.##.####	0	6443	0	0	2	0	0		0	0	80	89.78		0	0	1.3		5.06	123				1
10426922	Tromsø Study	0	80	117.6	0	6612	##.##.####	##.##.####	60.8	##.##.####	1	24.9	77	1.76	12	##.##.####	0	6612	0	1	3	1	1		0	0	87	82.3		0		2.1		5.75	138				4
10427216	Tromsø Study	0	60.3	60.2	0	6541	##.##.####	##.##.####	55.8	##.##.####	1	29.3	74	1.59	2	##.##.####	0	6541		0	1	0	0		0	0	62	123.8			1	3.7		3.64	129				4
10429016	Tromsø Study	0	48.7	43.6	0	6639	##.##.####	##.##.####	55.9	##.##.####	1	29.2	101	1.86	11	##.##.####	0	6639	0	1	3	0	1		0	0	82	89.63		0	0	5.1		3.98	170				3
10429420	Tromsø Study	0	42.8	53.9	0	6610	##.##.####	##.##.####	50.9	##.##.####	1	27.3	85.5	1.77	12	##.##.####	0	6610	0	0	2	1	1		0	0	77	98.23		0	0	1.4		5.03	129				4
10429824	Tromsø Study	0	52.4	48.9	0	6674	##.##.####	##.##.####	48.9	##.##.####	1	27.5	78.5	1.69	10	##.##.####	0	6674	0	0	2	0	1		0	0	84	89.57		0		2.3		4.93	126				3
10429925	Tromsø Study	0	36.5	43	0	6573	##.##.####	##.##.####	48.9	##.##.####	1	32	107	1.83	1	##.##.####	0	6573	1	0	3	1	1		0	0	50	162.99		0	0			5.1	136				4
10430513	Tromsø Study	0	55.3	53	0	6433	##.##.####	##.##.####	70	##.##.####	1	26.3	76	1.7	6	##.##.####	0	6433	0	1	1	0	0		1	0	62	118.23		0	0	6.7		2.74	193				2
10430614	Tromsø Study	0	57.4	56.1	1	1620	##.##.####	##.##.####	69	##.##.####	1	26.9	88	1.81	2	##.##.####	1	1620	0	1	2	0	1		0	1	91	76.15		0	1	4.9		3.92	172				4
10430816	Tromsø Study	0	64.3	90.7	1	3039	##.##.####	##.##.####	66	##.##.####	1	20.2	64	1.78	3	##.##.####	2	3039	0	0	1	1	1		0	0	63	117.47		0	1			4.67	130				1
10431312	Tromsø Study	0	66.9	69.8	0	6535	##.##.####	##.##.####	61	##.##.####	1	24.7	79	1.79	2	##.##.####	0	6535	0	1	2	0	1		0	0	78	93.29		0	1	3.1		2.88	146				4
10431413	Tromsø Study	0	40.9	32.3	0	6618	##.##.####	##.##.####	61	##.##.####	1	24.6	78	1.78	12	##.##.####	0	6618	0	0	1	0	0		0	0	72	102.31		0	0	4.2		3.39	121				4
10431615	Tromsø Study	0	51.3	47.3	0	6674	##.##.####	##.##.####	56	##.##.####	1	24.8	73.5	1.72	10	##.##.####	0	6674	0	1	2	0	0		0	0	88	82.58				3.9		4.33	149				3
10431716	Tromsø Study	0	46.1	59.5	1	4160	##.##.####	##.##.####	56	##.##.####	1	29.1	86	1.72	9	##.##.####	5	4160	0	1	1	1	1		0	0	78	94.92				1.5			142				3
10433213	Tromsø Study	0	57.1	55.7	1	2487	##.##.####	##.##.####	69.1	##.##.####	1	26.4	81	1.75	1	##.##.####	5	2487	0	1	1	0	0		0	0	76	93.72		0	0			5.96	166				4
10433415	Tromsø Study	0	52.1	48.5	1	5486	##.##.####	##.##.####	66.1	##.##.####	1	27.1	86	1.78	3	##.##.####	5	5486	0	0	2	0	1		0	0	88	79.85		0	1	2.6		4.19	133				1
10433516	Tromsø Study	0	52.2	48.6	0	6701	##.##.####	##.##.####	65.1	##.##.####	1	29	92	1.78	9	##.##.####	0	6701	0	0	1	0	1		0	0	86	82.25		0					131				3
10433617	Tromsø Study	0	51.3	68.4	1	191	##.##.####	##.##.####	63.1	##.##.####	1	26.6	92	1.86	4	##.##.####	1	191	0	0	1	1	1		1	0	148	44.24		0	1	9.9		6.19	120				1
10433920	Tromsø Study	0	42.5	34.6	1	493	##.##.####	##.##.####	58.1	##.##.####	1	33.5	90	1.64	3	##.##.####	1	493	0	1	1	0	1		1	0	64	118.37		0	0	3.8		3.65	133				1
10434517	Tromsø Study	0	34.9	40.3	0	6561	##.##.####	##.##.####	48.1	##.##.####	1	20.8	68	1.81	2	##.##.####	0	6561	0	0	2	1	1		0	0	79	96.47		0	0	1.5		3.3	110				4
10435013	Tromsø Study	0	41.4	33	0	6628	##.##.####	##.##.####	45.1	##.##.####	1	29.2	88.5	1.74	11	##.##.####	0	6628	0	1	2	0	1		0	0	85	89.82				2.5		5.2	150				3
10435922	Tromsø Study	0	43.1	54.4	1	3926	##.##.####	##.##.####	68.2	##.##.####	1	28.7	86	1.73	3	##.##.####	5	3926	0	1	2	1	1		0	0	84	83.72				5		5.97	166				1
10436014	Tromsø Study	0	40.1	31.1	1	4487	##.##.####	##.##.####	67.2	##.##.####	1	20.3	54	1.63	1	##.##.####	2	4487		0	1	0	1		0	0	63	117.04		0	0	2.7		4.28	123				4
10436216	Tromsø Study	0	71.9	77	1	5910	##.##.####	##.##.####	63.2	##.##.####	1	28.1	83	1.72	5	##.##.####	5	5910	0	1	2	0	1		1	0	78	92.62		0	0			5.58	147				1
10436317	Tromsø Study	0	49.2	44.3	0	6532	##.##.####	##.##.####	57.2	##.##.####	1	29.6	88.5	1.73	3	##.##.####	0	6532	0	0	1	0	0		0	0	75	98.89		0	0	3.1		4.85	124				1
10436519	Tromsø Study	0	51.5	47.6	0	6644	##.##.####	##.##.####	55.2	##.##.####	1	22.6	84	1.93	11	##.##.####	0	6644	0	1	2	0	1		0	0	61	126.42		0	0	3.2		3.4	142				3
10438925	Tromsø Study	0	61.8	62.4	1	3887	##.##.####	##.##.####	67.2	##.##.####	1	24.6	72	1.71	4	##.##.####	2	3887	0	1	2	0	1		0	0	81	87.57		0	1	2.6		3.81	155				1
10439017	Tromsø Study	0	56.8	55.2	0	6588	##.##.####	##.##.####	64.2	##.##.####	1	25.4	77	1.74	1	##.##.####	0	6588	0	0	1	0	1		0	0	81	88.39		0	1	2.1		5.24	135				4
10439219	Tromsø Study	0	54.1	51.3	0	6696	##.##.####	##.##.####	61.2	##.##.####	1	27.9	74	1.63	9	##.##.####	0	6696	0	0	1	0	1		0	0	73	100.63		0	0			3.7	134				3
10439320	Tromsø Study	0	62.8	88	0	6567	##.##.####	##.##.####	61.2	##.##.####	1	24.6	71	1.7	1	##.##.####	0	6567	0	0	2	1	1		0	0	96	73.36		0	0				131				4
10439421	Tromsø Study	0	57.8	56.6	0	6588	##.##.####	##.##.####	55.2	##.##.####	1	27.7	96	1.86	1	##.##.####	0	6588	0	1	2	0	0		0	0	88	82.83		0	0	4		3.72	142				4
10439825	Tromsø Study	0	47.9	62.6	0	6519	##.##.####	##.##.####	50.2	##.##.####	1	29	96	1.82	3	##.##.####	0	6519	0	0	1	1	1		0	0	72	106.44		0	0	2.1		5.76	126				1
10441313	Tromsø Study	0	52	48.3	0	6689	##.##.####	##.##.####	69.3	##.##.####	1	30.1	83	1.66	9	##.##.####	0	6689	0	1	2	0	1		1	0	75	95.11		0	0			4.52	150				3
10441616	Tromsø Study	0	71.9	103.7	0	6478	##.##.####	##.##.####	67.3	##.##.####	1	24.2	70	1.7	4	##.##.####	0	6478	0	1	1	1	1		1	0	75	95.68		0	1			5.78	150				1
10441818	Tromsø Study	0	84.7	95.4	1	1767	##.##.####	##.##.####	64.3	##.##.####	1	20.1	68	1.84	4	##.##.####	1	1767	0	1	3	0	0		0	0	79	90.95		0	1			2.86	156				1
10441919	Tromsø Study	0	55.2	75	0	6513	##.##.####	##.##.####	61.3	##.##.####	1	24.2	77.5	1.79	3	##.##.####	0	6513	0	0	1	1	1		0	0	73	100.6		0	1			5.58	118				1
10442011	Tromsø Study	0	55.5	53.3	0	6562	##.##.####	##.##.####	60.3	##.##.####	1	25.6	83	1.8	1	##.##.####	0	6562	0	1	1	0	1		0	0	75	97.83		0	1	2.3		2.54	151				4
10442314	Tromsø Study	0	58.6	57.8	1	6089	##.##.####	##.##.####	59.3	##.##.####	1	24.1	72	1.73	4	##.##.####	5	6089	0	1	2	0	0		0	0	97	72.95		0	1			4.7	173				1
10442415	Tromsø Study	0	65.7	93.1	0	6584	##.##.####	##.##.####	58.3	##.##.####	1	27.4	80	1.71	1	##.##.####	0	6584	0	0	2	1	1		0	0	84	86.43		0	0	2.3		6.75	121				4
10442516	Tromsø Study	0	57.8	56.6	0	6527	##.##.####	##.##.####	57.3	##.##.####	1	27	85.5	1.78	3	##.##.####	0	6527	0	0	1	0	1		0	0	76	97.35		0		2.2		3.9	139				1
10442819	Tromsø Study	0	50.4	66.9	0	6619	##.##.####	##.##.####	53.3	##.##.####	1	25.2	80	1.78	12	##.##.####	0	6619	0	1	1	1	1		0	0	75	100.32		0	1	1.3		5.28	171				4
10442920	Tromsø Study	0	54.2	51.5	1	4547	##.##.####	##.##.####	53.3	##.##.####	1	33.6	87	1.61	4	##.##.####	1	4547	0	1	2	0	0		1	0	73	103.49		0		4.3		6.44	166				1
10444821	Tromsø Study	0	56.8	55.2	1	2974	##.##.####	##.##.####	69.4	##.##.####	1	30.1	86	1.69	12	##.##.####	5	2974	0	1	1	0	0		0	0	66	110.2			0			3.85	146				4
10445014	Tromsø Study	0	69.4	73.4	1	5651	##.##.####	##.##.####	67.4	##.##.####	1	27.2	74	1.65	5	##.##.####	2	5651	0	1	1	0	1		0	0	66	110.85		0				4.64	165				1
10445216	Tromsø Study	0	67.7	71	0	6471	##.##.####	##.##.####	67.4	##.##.####	1	28.1	84	1.73	5	##.##.####	0	6471	0	1	3	0	1		1	0	55	136.81			1			3.43	170				1
10445317	Tromsø Study	0	59.1	58.6	0	6527	##.##.####	##.##.####	66.4	##.##.####	1	26.5	84	1.78	3	##.##.####	0	6527	0	0	2	0	1		0	0	71	102.2		0	0	3		3.48	110				1
10445418	Tromsø Study	0	54.3	51.6	1	3980	##.##.####	##.##.####	64.4	##.##.####	1	35	103.5	1.72	5	##.##.####	2	3980	0	1	2	0	1		0	0	67	109.96		0	0			4.67	149				1
10445519	Tromsø Study	0	82.8	92.7	1	4694	##.##.####	##.##.####	61.4	##.##.####	1	25.1	77	1.75	5	##.##.####	2	4694	0	1	1	0	1		1	1	79	91.8		0		2.3		3.97	119				1
10445620	Tromsø Study	0	54.2	73.3	0	6478	##.##.####	##.##.####	61.4	##.##.####	1	27.4	82	1.73	4	##.##.####	0	6478	0	1	1	1	1		0	0	67	111.03		0	0	2.6		2.82	150				1
10445923	Tromsø Study	0	42	33.9	1	4690	##.##.####	##.##.####	57.4	##.##.####	1	20.7	64	1.76	10	##.##.####	1	4690	0	1	2	0	0		0	0	89	81.11						4	158				3
10446217	Tromsø Study	0	43.1	54.4	0	6625	##.##.####	##.##.####	56.4	##.##.####	1	28.9	83.5	1.7	11	##.##.####	0	6625	0	0	2	1	1		0	0	68	111.04		0	0			3.7	126				3
10446318	Tromsø Study	0	80.6	89.5	0	6471	##.##.####	##.##.####	56.4	##.##.####	1	24.2	80	1.82	5	##.##.####	0	6471	0	1	1	0	0		0	0	73	102.31		0	0			5.47	149				1
10448724	Tromsø Study	0	48.7	43.6	0	6694	##.##.####	##.##.####	67.5	##.##.####	1	26.2	85	1.8	9	##.##.####	0	6694	0	1	1	0	1		0	1	63	116.93		0	0			4.09	131				3
10448825	Tromsø Study	0	62.9	88.3	1	3967	##.##.####	##.##.####	65.5	##.##.####	1	25.1	85	1.84	11	##.##.####	1	3967	0	1	3	1	1		0	0	81	88.03		0	0			5.01	153				3
10449220	Tromsø Study	0	66.4	94.3	0	6581	##.##.####	##.##.####	55.5	##.##.####	1	24.4	73	1.73	1	##.##.####	0	6581	0	0	2	1	1		0	0	71	105.99		0	1			4.87	132				4
10449321	Tromsø Study	0	67.6	70.8	0	6702	##.##.####	##.##.####	55.5	##.##.####	1	23.2	72	1.76	9	##.##.####	0	6702	0	1	1	0	1		0	0	87	83.83			0	2		4.95	143				3
10449523	Tromsø Study	0	53.8	50.9	0	6623	##.##.####	##.##.####	53.5	##.##.####	1	24.5	79.5	1.8	12	##.##.####	0	6623	0	0	1	0	1		0	0	70	108.55		0	1			4.29	113				4
10450313	Tromsø Study	0	51.4	47.5	0	6468	##.##.####	##.##.####	42.5	##.##.####	1	23.4	80	1.85	5	##.##.####	0	6468	0	0	2	0	1		0	0	74	106.67		0		1		4.35	130				1
10450515	Tromsø Study	0	41.3	51.3	1	1947	##.##.####	##.##.####	69.6	##.##.####	1	20.5	52.5	1.6	9	##.##.####	2	1947	0	1	2	1	1		0	0	51	148.3		0	1			5.54	162				3
10451112	Tromsø Study	0	64.6	66.4	0	6619	##.##.####	##.##.####	63.6	##.##.####	1	25.2	79	1.77	12	##.##.####	0	6619	0	1	2	0	0		0	0	75	96.78		0	0			5.24	174				4
10451516	Tromsø Study	0	71	102.2	0	6462	##.##.####	##.##.####	58.6	##.##.####	1	27	80	1.72	5	##.##.####	0	6462	0	1	1	1	1		0	0	63	120.34		0	0			5.15	165				1
10451718	Tromsø Study	0	71.3	102.6	0	6679	##.##.####	##.##.####	53.6	##.##.####	1	25.4	76	1.73	10	##.##.####	0	6679	0	0	3	1	1		0	0	71	106.74		0	0	2.2		5.66	106				3
10452921	Tromsø Study	0	49.5	44.7	1	3994	##.##.####	##.##.####	67.7	##.##.####	1	26.6	87	1.81	1	##.##.####	2	3994	0	1	1	0	1		0	0	62	119.04		0	1	1.9		2.88	165				4
10453215	Tromsø Study	0	66.2	68.8	0	6547	##.##.####	##.##.####	64.7	##.##.####	1	23.2	77	1.82	2	##.##.####	0	6547	0	1	3	0	1		0	0	89	79.16		0	1			3.92	142				4
10453316	Tromsø Study	0	72.4	77.7	1	6227	##.##.####	##.##.####	61.7	##.##.####	1	28	81	1.7	6	##.##.####	5	6227	0	1	3	0	0		0	1	79	91.71						4	178				2
10455217	Tromsø Study	0	31.1	33.7	1	3827	##.##.####	##.##.####	68.7	##.##.####	1	23.4	75	1.79	3	##.##.####	2	3827	0	1	1	1	1		0	0	71	101.5		0				3.94	176				1
10455318	Tromsø Study	0	78.4	114.8	1	3950	##.##.####	##.##.####	66.7	##.##.####	1	22.3	74	1.82	3	##.##.####	5	3950	0	1	2	1	1		0	0	84	84.1		0	0			3.23	155				1
10455419	Tromsø Study	0	49.5	44.7	1	3829	##.##.####	##.##.####	66.7	##.##.####	1	21.9	74	1.84	3	##.##.####	5	3829	0	0	2	0	0		0	0	82	86.47		0	0	2.1		5.23	132				1
10455520	Tromsø Study	0	66.8	69.6	0	6451	##.##.####	##.##.####	65.7	##.##.####	1	23.1	74	1.79	5	##.##.####	0	6451	0	0	1	0	1		0	0	75	96.15		0	0			4.85	135				1
10455823	Tromsø Study	0	32.8	36.7	1	4578	##.##.####	##.##.####	64.7	##.##.####	1	23.5	76	1.8	1	##.##.####	2	4578	0	1	1	1	1		0	0	65	113.76		0	0			2.96	165				4
10456319	Tromsø Study	0	57.7	79.4	0	6451	##.##.####	##.##.####	53.7	##.##.####	1	23.5	71	1.74	5	##.##.####	0	6451	0	1	1	1	1		0	0	79	94.33		0	1			6.3	158				1
10457724	Tromsø Study	0	53.5	72.1	1	480	##.##.####	##.##.####	67.8	##.##.####	1	22.8	66	1.7	1	##.##.####	1	480	0	0	1	1	1		0	0	71	101.77			0			6	122				4
10457825	Tromsø Study	0	87.5	99.5	1	6113	##.##.####	##.##.####	63.8	##.##.####	1	26	90	1.86	3	##.##.####	5	6113	0	0	1	0	1		0	0	96	72.74		0	1			3.89	136				1
10458826	Tromsø Study	0	77.4	84.9	0	6429	##.##.####	##.##.####	47.8	##.##.####	1	33.1	88	1.63	6	##.##.####	0	6429	0	0	1	0	1		1	0	65	120.97		0	1			4.63	119				2
10459322	Tromsø Study	0	60.9	84.9	0	6581	##.##.####	##.##.####	44.8	##.##.####	1	26.2	84	1.79	1	##.##.####	0	6581	0	1	2	1	1		0	0	77	100.81				1.2		6.42	154				4
10461921	Tromsø Study	0	55.8	76.1	1	1766	##.##.####	##.##.####	70	##.##.####	1	27.3	88.5	1.8	2	##.##.####	1	1766	0	1	2	1	1		0	0	137	47.36						4.33	174				4
10462114	Tromsø Study	0	42.2	34.1	1	47	##.##.####	##.##.####	65	##.##.####	1	26.2	83	1.78	9	##.##.####	1	47	0	1	2	0	0		1	0	63	117.83		0	0			2.81	155				3
10463721	Tromsø Study	0	58.5	80.7	1	4554	##.##.####	##.##.####	69.1	##.##.####	1	21.2	65	1.75	3	##.##.####	1	4554	0	1	2	1	1		0	0	44	176.1		0	0			3.27	155				1
10464116	Tromsø Study	0	55	74.7	1	1211	##.##.####	##.##.####	63.1	##.##.####	1	23.9	75	1.77	1	##.##.####	2	1211	0	1	2	1	1		0	0	64	116.41		0	0			4.32	156				4
10464318	Tromsø Study	0	56	54.1	0	6708	##.##.####	##.##.####	61.1	##.##.####	1	25	81	1.8	9	##.##.####	0	6708	0	1	2	0	1		0	0	85	84.45		0	1	4		5.13	127				3
10464419	Tromsø Study	0	44.9	38	1	5849	##.##.####	##.##.####	57.1	##.##.####	1	28.4	84	1.72	10	##.##.####	1	5849	0	1	2	0	1		0	1	93	77.18		0	1	3.9		3.37	147				3
10464621	Tromsø Study	0	59.8	59.5	1	2735	##.##.####	##.##.####	57.1	##.##.####	1	24.7	85.5	1.86	1	##.##.####	2	2735	0	1	3	0	1		0	0	67	112.67		0	0	1.8		5.18	145				4
10464924	Tromsø Study	0	54.3	51.6	0	6503	##.##.####	##.##.####	50.1	##.##.####	1	31.6	86	1.65	3	##.##.####	0	6503	0	1	1	0	0		0	0	65	119.82				2.8		6.47	137				1
10465016	Tromsø Study	0	70.1	100.5	0	6503	##.##.####	##.##.####	50.1	##.##.####	1	32.2	101	1.77	3	##.##.####	0	6503	0	0	2	1	1		0	0	73	104.8		0	1			5.3	135				1
10465117	Tromsø Study	0	55.6	75.8	1	6468	##.##.####	##.##.####	49.1	##.##.####	1	30.5	85	1.67	2	##.##.####	5	6468	0	0	3	1	1		0	0	67	116.18		0	0	1.1		4.64	139				4
10466522	Tromsø Study	0	61.7	62.3	0	6498	##.##.####	##.##.####	61.2	##.##.####	1	23.8	70.5	1.72	4	##.##.####	0	6498	0	1	1	0	1		0	0	76	96.06						4.05	130				1
10466724	Tromsø Study	0	52.9	71.2	0	6636	##.##.####	##.##.####	57.2	##.##.####	1	26.3	93	1.88	11	##.##.####	0	6636	0	1	1	1	1		0	0	82	89.21				3.3		6.03	143				3
10467018	Tromsø Study	0	64.9	66.9	0	6532	##.##.####	##.##.####	55.2	##.##.####	1	27.8	91	1.81	3	##.##.####	0	6532	0	1	1	0	0		1	0	69	109.67			1	2.2		3.59	162				1
10467725	Tromsø Study	0	45.9	39.5	0	6637	##.##.####	##.##.####	45.2	##.##.####	1	22.1	74	1.83	11	##.##.####	0	6637	0	0	1	0	1		0	0	66	120.22		0		1.5		4.52	126				3
10468221	Tromsø Study	0	51.8	69.3	1	5649	##.##.####	##.##.####	68.2	##.##.####	1	24.3	72	1.72	1	##.##.####	5	5649	0	1	1	1	1		0	0	59	125.86		0	0	2.3		4.01	165				4
10468423	Tromsø Study	0	58.1	80	0	6528	##.##.####	##.##.####	67.2	##.##.####	1	21.4	61	1.69	3	##.##.####	0	6528	0	1	1	1	1		0	0	84	83.97		0	1	1		7.3	135				1
10468625	Tromsø Study	0	64.1	65.8	0	6681	##.##.####	##.##.####	63.2	##.##.####	1	25.6	84	1.81	10	##.##.####	0	6681	0	1	3	0	1		0	1	72	101.58		0	1	3.9		4.8	152				3
10468726	Tromsø Study	0	47.8	42.2	0	6700	##.##.####	##.##.####	61.2	##.##.####	1	27.8	89	1.79	9	##.##.####	0	6700	0	0	1	0	1		0	0	80	90.54		0	0			6.17	119				3
10468827	Tromsø Study	0	59.8	59.6	0	6484	##.##.####	##.##.####	60.2	##.##.####	1	25.2	79	1.77	4	##.##.####	0	6484	0	0	1	0	0		0	0	67	111.47		0	1			6.99	128				1
10468928	Tromsø Study	0	40	49.1	0	6696	##.##.####	##.##.####	58.2	##.##.####	1	22.4	56	1.58	9	##.##.####	0	6696		1	2	1	1		0	0	61	125.07		0				3.12	135				3
10469424	Tromsø Study	0	41.4	51.5	0	6587	##.##.####	##.##.####	52.2	##.##.####	1	24	76	1.78	1	##.##.####	0	6587	0	1	1	1	1		0	0	67	114.75		0	0			5.34	150				4
10469626	Tromsø Study	0	80.6	89.5	0	6499	##.##.####	##.##.####	51.2	##.##.####	1	28.9	101	1.87	4	##.##.####	0	6499	0	1	1	0	0		0	0	69	111.35		0	1			5.01	140				1
10471316	Tromsø Study	0	47.7	62.2	1	470	##.##.####	##.##.####	66.3	##.##.####	1	22.7	64	1.68	9	##.##.####	1	470	0	1	1	1	1		1	0	98	70.48		0	0	3.5		6.21	193				3
10471417	Tromsø Study	0	73.2	78.8	1	5735	##.##.####	##.##.####	62.3	##.##.####	1	24.5	76	1.76	4	##.##.####	2	5735	0	0	2	0	1		0	0	87	81.89		0	0	3.5		5.2	133				1
10471619	Tromsø Study	0	42	52.5	1	6617	##.##.####	##.##.####	52.3	##.##.####	1	25.8	74.5	1.7	10	##.##.####	5	6617	0	1	1	1	1		1	0	64	120.93		0	1	0.9		5.91	196				3
10471720	Tromsø Study	0	51.3	68.4	0	6710	##.##.####	##.##.####	52.3	##.##.####	1	26.1	81	1.76	9	##.##.####	0	6710	0	0	3	1	1		0	0				0	0			4.08	112				3
10472721	Tromsø Study	0	46.8	60.7	0	6633	##.##.####	##.##.####	46.3	##.##.####	1	22.2	75	1.84	11	##.##.####	0	6633	0	0	1	1	1		0	0	88	85.84		0	0	1.3		2.97	115				3
10473318	Tromsø Study	0	48.6	43.4	0	6652	##.##.####	##.##.####	44.3	##.##.####	1	28.4	94	1.82	11	##.##.####	0	6652	0	1	2	0	1		0	0	80	96.68		0	0	1.9			140				3
10474016	Tromsø Study	0	62.6	87.8	0	6590	##.##.####	##.##.####	66.4	##.##.####	1	22.7	73.5	1.8	1	##.##.####	0	6590	0	1	3	1	1		0	0	64	115.21				3.3		4.7	157				4
10474117	Tromsø Study	0	70.5	75	1	1137	##.##.####	##.##.####	65.4	##.##.####	1	25.2	78	1.76	1	##.##.####	5	1137	0	1	1	0	1		0	0	71	102.52						5.82	154				4
10474319	Tromsø Study	0	57.4	78.8	0	6555	##.##.####	##.##.####	63.4	##.##.####	1	27.4	84	1.75	2	##.##.####	0	6555	0	1	1	1	1		0	0	81	88.61		0		3.8		3.73	180				4
10475017	Tromsø Study	0	103.4	157.7	0	6471	##.##.####	##.##.####	50.4	##.##.####	1	26.3	77	1.71	5	##.##.####	0	6471	0	0	1	1	1		0	0	86	86.64		0	0	1.3		3.15	130				1
10476018	Tromsø Study	0	46.8	40.8	0	6552	##.##.####	##.##.####	69.5	##.##.####	1	23.2	78.5	1.84	2	##.##.####	0	6552	0	0	1	0	1		0	0	65	112.12		0	0			6.2	128				4
10476119	Tromsø Study	0	62.4	63.3	1	2802	##.##.####	##.##.####	68.5	##.##.####	1	28.6	84.5	1.72	2	##.##.####	2	2802	0	1	1	0	1		0	0	67	108.59			1	4		4.5	150				4
10476220	Tromsø Study	0	63.3	89	1	5262	##.##.####	##.##.####	67.5	##.##.####	1	23.9	69	1.7	5	##.##.####	2	5262	0	1	1	1	1		0	0	80	88.76		0	1	0.9		4.71	147				1
10476422	Tromsø Study	0	64.4	66.2	0	6465	##.##.####	##.##.####	66.5	##.##.####	1	28.4	93	1.81	5	##.##.####	0	6465	0	1	1	0	1		0	0	104	65.77			1	3.7		5.43	160				1
10476624	Tromsø Study	0	55.1	52.7	1	5360	##.##.####	##.##.####	66.5	##.##.####	1	32.1	94	1.71	5	##.##.####	1	5360	0	1	1	0	1		0	0	65	113.13		0	0	2.7		5.3	162				1
10477019	Tromsø Study	0	60.5	60.5	0	6553	##.##.####	##.##.####	62.5	##.##.####	1	26.8	72	1.64	2	##.##.####	0	6553	0	1	1	0	0		0	1	94	74.84						5.41	149				4
10477120	Tromsø Study	0	62.3	87.3	0	6623	##.##.####	##.##.####	62.5	##.##.####	1	26.7	79	1.72	12	##.##.####	0	6623	0	1	1	1	1		0	0	67	110.63		0	0			3.67	189				4
10477322	Tromsø Study	0	61.1	85.1	1	4184	##.##.####	##.##.####	59.5	##.##.####	1	22.4	61	1.65	9	##.##.####	2	4184	0	0	1	1	1		0	0	65	115.71							136				3
10477423	Tromsø Study	0	49.9	66	0	6507	##.##.####	##.##.####	57.5	##.##.####	1	25.8	80	1.76	3	##.##.####	0	6507	0	1	1	1	1		0	0	66	114.49		0	0	4.6		3.4	144				1
10478121	Tromsø Study	0	56.9	55.4	0	6436	##.##.####	##.##.####	50.5	##.##.####	1	26.3	88	1.83	6	##.##.####	0	6436	0	1	3	0	1		0	0	90	82.18		0	1	5		4.5	148				2
10479526	Tromsø Study	0	52.3	48.8	0	6702	##.##.####	##.##.####	68.6	##.##.####	1	25.6	77.5	1.74	9	##.##.####	0	6702	0	1	2	0	1		0	0	67	108.56		0	0	2.5		4.44	163				3
10479627	Tromsø Study	0	50.6	46.3	0	6462	##.##.####	##.##.####	68.6	##.##.####	1	23.2	67	1.7	5	##.##.####	0	6462	0	1	1	0	0		0	0	80	88.47		0	1			6.46	141				1
10480215	Tromsø Study	0	61.8	62.4	1	6310	##.##.####	##.##.####	63.6	##.##.####	1	26.9	87	1.8	5	##.##.####	5	6310	0	1	1	0	1		0	0	58	130.2		0	0	1.1		5.06	156				1
10480518	Tromsø Study	0	49.6	44.8	0	6549	##.##.####	##.##.####	62.6	##.##.####	1	22.6	63	1.67	2	##.##.####	0	6549	0	1	2	0	1		0	0	67	110.59			0	1.7		3.65	155				4
10480619	Tromsø Study	0	53.8	50.9	0	6549	##.##.####	##.##.####	62.6	##.##.####	1	25.5	78	1.75	2	##.##.####	0	6549	0	1	2	0	1		0	0	76	95.62		0	0			3.88	156				4
10480720	Tromsø Study	0	61	61.2	0	6696	##.##.####	##.##.####	61.6	##.##.####	1	27.4	85	1.76	9	##.##.####	0	6696	0	0	2	0	1		0	0	70	105.48		0	0	3		5.89	132				3
10480922	Tromsø Study	0	42.3	34.3	0	6685	##.##.####	##.##.####	56.6	##.##.####	1	28.3	77	1.65	9	##.##.####	0	6685	0	0	1	0	1		0	0	64	119		0		2.2		5.58	115				3
10481721	Tromsø Study	0	50.1	45.6	1	5279	##.##.####	##.##.####	50.6	##.##.####	1	27.8	93	1.83	6	##.##.####	2	5279	0	1	2	0	0		0	0	76	99.84		0	0	2.6		5.19	140				2
10481822	Tromsø Study	0	44.7	37.7	0	6619	##.##.####	##.##.####	49.6	##.##.####	1	31.7	106	1.83	12	##.##.####	0	6619	0	1	2	0	1		0	0	67	115.94		0	0			6.18	136				4
10482116	Tromsø Study	0	39.8	48.7	0	6518	##.##.####	##.##.####	48.6	##.##.####	1	26	75	1.7	3	##.##.####	0	6518	0	0	1	1	1		0	0	75	102.21				2.5		6.09	112				1
10482924	Tromsø Study	0	53.3	50.2	0	6576	##.##.####	##.##.####	64.7	##.##.####	1	28.7	88	1.75	1	##.##.####	0	6576	0	1	1	0	1		1	0	81	88.25		0	1	3.3		4.18	146				4
10483117	Tromsø Study	0	50.4	66.8	1	755	##.##.####	##.##.####	61.7	##.##.####	1	25.8	78	1.74	1	##.##.####	2	755	0	0	1	1	1		0	0	71	103.74		0				4.44	126				4
10483218	Tromsø Study	0	70.2	100.8	1	3233	##.##.####	##.##.####	60.7	##.##.####	1	32.5	94	1.7	2	##.##.####	2	3233	0	1	2	1	1		0	0	65	115.25		0	0	2.3		4.2	127				4
10483319	Tromsø Study	0	55	52.6	1	2957	##.##.####	##.##.####	60.7	##.##.####	1	27.1	73	1.64	9	##.##.####	5	2957	0	0	1	0	1		1	0	69	107.57		0	0	2.4			134				3
10483622	Tromsø Study	0	39	29.6	1	2514	##.##.####	##.##.####	59.7	##.##.####	1	27.8	92	1.82	10	##.##.####	2	2514	0	1	1	0	1		0	1	61	124.43		0	0			3.27	146				3
10483723	Tromsø Study	0	60.3	60.3	0	6457	##.##.####	##.##.####	56.7	##.##.####	1	26.1	74.5	1.69	5	##.##.####	0	6457	0	1	2	0	1		1	0	88	82.38		0	1			3.87	163				1
10483925	Tromsø Study	0	46.8	60.6	0	6617	##.##.####	##.##.####	55.7	##.##.####	1	26.8	82	1.75	12	##.##.####	0	6617	0	0	2	1	1		0	0	72	104.22		0	0	2.5		4.74	130				4
10485624	Tromsø Study	0	57.4	56.1	0	6479	##.##.####	##.##.####	65.7	##.##.####	1	20.3	65	1.79	4	##.##.####	0	6479	0	1	1	0	0		0	0	87	81.01		0	0				150				1
10485826	Tromsø Study	0	69.6	99.8	1	2285	##.##.####	##.##.####	60.7	##.##.####	1	33.3	108	1.8	5	##.##.####	2	2285	0	1	2	1	1		0	0	73	100.8		0	0			3.05	150				1
10486019	Tromsø Study	0	44.5	37.5	1	2415	##.##.####	##.##.####	59.7	##.##.####	1	20.8	68	1.81	5	##.##.####	5	2415	0	0	2	0	1		0	0	70	106.16		0	0	1.9		3.06	131				1
10486221	Tromsø Study	0	46.7	60.5	0	6615	##.##.####	##.##.####	55.7	##.##.####	1	28.1	102.5	1.91	12	##.##.####	0	6615	0	0	1	1	1		0	0	72	104.22		0	0	3.5		3.93	129				4
10487323	Tromsø Study	0	63.6	65	0	6430	##.##.####	##.##.####	49.7	##.##.####	1	25.7	86	1.83	6	##.##.####	0	6430	0	1	1	0	0		0	0	67	115.89		0	1			5.65	147				2
10487828	Tromsø Study	0	44.4	37.4	0	6644	##.##.####	##.##.####	42.7	##.##.####	1	28.5	80.5	1.68	11	##.##.####	0	6644	0	0	1	0	1		0	0	61	133.19		0	0	3.6		3.79	136				3
10488425	Tromsø Study	0	38.4	46.2	1	1799	##.##.####	##.##.####	66.8	##.##.####	1	28.3	76	1.64	10	##.##.####	5	1799	0	1	1	1	1		0	0	75	95.82							143				3
10489527	Tromsø Study	0	46.9	60.8	0	6643	##.##.####	##.##.####	48.8	##.##.####	1	27.1	83	1.75	11	##.##.####	0	6643	0	0	1	1	1		1	0	61	129.63		0	0			4.86	134				3
10489830	Tromsø Study	0	49	64.5	0	6435	##.##.####	##.##.####	68.9	##.##.####	1	25.2	74.5	1.72	6	##.##.####	0	6435	0	0	2	1	1		0	1	80	88.39		0	0			5.24	125				2
10489931	Tromsø Study	0	40.2	49.4	0	6507	##.##.####	##.##.####	66.9	##.##.####	1	22.1	71.5	1.8	3	##.##.####	0	6507	0	1	2	1	1		0	0	68	107.26		0	0	5.3		4.41	159				1
10490115	Tromsø Study	0	43.9	55.7	1	4440	##.##.####	##.##.####	66	##.##.####	1	21.2	57	1.64	11	##.##.####	5	4440	0	1	1	1	1		0	0	70	104.02						4.17	150				3
10490418	Tromsø Study	0	58.6	57.8	0	6539	##.##.####	##.##.####	55.9	##.##.####	1	26.6	80.5	1.74	2	##.##.####	0	6539	0	0	1	0	1		0	0	82	89.63		0	1			3.39	133				4
10491722	Tromsø Study	0	59.6	59.2	1	1969	##.##.####	##.##.####	66	##.##.####	1	25.1	77	1.75	6	##.##.####	1	1969	0	0	1	0	1		0	0	78	91.81			1			5.05	131				2
10491823	Tromsø Study	0	61.6	62.2	0	6433	##.##.####	##.##.####	65	##.##.####	1	28.7	81	1.68	6	##.##.####	0	6433	0	0	1	0	1		0	0	74	97.86				3.6		3.56	99				2
10492723	Tromsø Study	0	50.8	67.6	0	6535	##.##.####	##.##.####	46	##.##.####	1	28.4	92	1.8	2	##.##.####	0	6535	0	0	2	1	1		0	0	72	108.35		0	0	1.5		7	134				4
10493623	Tromsø Study	0	39.7	30.5	0	6503	##.##.####	##.##.####	66.1	##.##.####	1	24.9	79	1.78	3	##.##.####	0	6503	0	0	1	0	1		1	0	70	103.99		0	0	3.4		4.86	130				1
10493724	Tromsø Study	0	60.4	83.9	0	6710	##.##.####	##.##.####	66.1	##.##.####	1	28.8	97.5	1.84	9	##.##.####	0	6710	0	1	1	1	1		0	0	76	94.57		0	0			3.71	149				3
10493926	Tromsø Study	0	82.3	92	0	6503	##.##.####	##.##.####	60.1	##.##.####	1	27.6	78	1.68	3	##.##.####	0	6503	0	0	3	0	0		0	0	76	96.41		0	0			3.78	123				1
10494018	Tromsø Study	0	53.8	72.7	0	6503	##.##.####	##.##.####	58.1	##.##.####	1	23.9	72.5	1.74	3	##.##.####	0	6503	0	0	1	1	1		0	0	77	95.63		0	0			6.05	122				1
10494119	Tromsø Study	0	63.2	64.5	1	5973	##.##.####	##.##.####	57.1	##.##.####	1	25.1	65	1.61	3	##.##.####	5	5973	0	1	1	0	1		0	0	64	118.79		0	0	2.5		3.32	141				1
10494321	Tromsø Study	0	66.4	69	0	6497	##.##.####	##.##.####	56.1	##.##.####	1	31.4	103	1.81	4	##.##.####	0	6497	0	1	2	0	0		0	0	87	83.65		0	0	2		4.5	133				1
10494422	Tromsø Study	0	60.3	83.8	1	5017	##.##.####	##.##.####	56.1	##.##.####	1	26.1	78	1.73	3	##.##.####	2	5017	0	0	2	1	1		0	0	84	87.11		0	1	4.5		6.26	111				1
10495120	Tromsø Study	0	62.6	63.6	1	5097	##.##.####	##.##.####	59.2	##.##.####	1	23.9	80	1.83	11	##.##.####	1	5097	0	0	1	0	0		0	0	65	115.83		0	1			5.8	132				3
10495524	Tromsø Study	0	60.1	83.5	0	6562	##.##.####	##.##.####	51.2	##.##.####	1	25.1	86	1.85	1	##.##.####	0	6562	0	1	2	1	1		0	0	74	102.72		0	1			4.19	140				4
10496929	Tromsø Study	0	61.1	61.4	1	5998	##.##.####	##.##.####	62.2	##.##.####	1	23.8	77	1.8	1	##.##.####	5	5998	0	0	1	0	0		0	0	61	123.4		0	1			2.07	136				4
10497122	Tromsø Study	0	52.8	71	0	6534	##.##.####	##.##.####	57.2	##.##.####	1	26.6	92	1.86	2	##.##.####	0	6534	0	1	1	1	1		0	0	86	84.44		0	0			5	153				4
10497324	Tromsø Study	0	54.6	52.1	0	6632	##.##.####	##.##.####	55.2	##.##.####	1	28.1	89	1.78	11	##.##.####	0	6632	0	1	3	0	1		0	0	90	80.71		0	0	1.8		3.39	166				3
10497425	Tromsø Study	0	66.4	69.1	0	6562	##.##.####	##.##.####	55.2	##.##.####	1	25	69	1.66	1	##.##.####	0	6562	0	1	3	0	1		1	0	69	109.67		0	0	1.8		3.96	179				4
10497627	Tromsø Study	0	50.1	45.5	0	6632	##.##.####	##.##.####	52.2	##.##.####	1	28.7	87	1.74	11	##.##.####	0	6632	0	1	3	0	1		0	0	73	103.93		0	1	3		4.32	153				3
10498224	Tromsø Study	0	34.4	39.5	0	6626	##.##.####	##.##.####	46.2	##.##.####	1	32.1	96	1.73	11	##.##.####	0	6626		0	1	1	1		0	0	62	128.64		0	0			2.84	128				3
10499326	Tromsø Study	0	60.7	84.4	1	4452	##.##.####	##.##.####	69.3	##.##.####	1	21.9	59	1.64	10	##.##.####	5	4452	0	1	1	1	1		0	0	66	110.23						4.33	146				3
10499427	Tromsø Study	0	48.5	43.2	1	4625	##.##.####	##.##.####	64.3	##.##.####	1	26.2	83	1.78	12	##.##.####	2	4625	0	0	1	0	1		0	0	80	89.64				2.3		2.97	134				4
10499629	Tromsø Study	0	63.2	64.4	0	6464	##.##.####	##.##.####	59.3	##.##.####	1	24.4	79	1.8	5	##.##.####	0	6464	0	0	3	0	0		0	0	80	91.12		0	1			3.99	121				1
10499730	Tromsø Study	0	60.7	60.8	0	6478	##.##.####	##.##.####	58.3	##.##.####	1	25.2	72	1.69	4	##.##.####	0	6478	0	1	1	0	0		0	0	72	103.26		0				5.44	140				1
10499831	Tromsø Study	0	39.1	47.5	1	1382	##.##.####	##.##.####	56.3	##.##.####	1	20.2	57	1.68	9	##.##.####	1	1382	0	1	1	1	1		0	0	48	166.04		0				4.59	144				3
10500208	Tromsø Study	0	59.3	82.1	1	4914	##.##.####	##.##.####	52.3	##.##.####	1	24.6	78	1.78	4	##.##.####	2	4914	0	0	2	1	1		0	0	70	109.05		0	1	1.8		6.32	124				1
10502311	Tromsø Study	0	40.4	31.5	0	6555	##.##.####	##.##.####	62.4	##.##.####	1	32.4	105	1.8	2	##.##.####	0	6555	0	1	3	0	0		0	0	82	87.65		0	0	3.1		4.21	181				4
10502412	Tromsø Study	0	60.5	84.1	0	6471	##.##.####	##.##.####	61.4	##.##.####	1	28.7	95	1.82	5	##.##.####	0	6471	0	0	1	1	1		0	0	79	91.8		0	0	2.3		5.01	130				1
10502614	Tromsø Study	0	74.4	107.9	0	6693	##.##.####	##.##.####	60.4	##.##.####	1	28.4	85	1.73	9	##.##.####	0	6693	0	0	2	1	1		0	0	78	93.47		0	0	1.6		5.76	123				3
10502715	Tromsø Study	0	64.5	66.3	0	6625	##.##.####	##.##.####	59.4	##.##.####	1	26.1	85.5	1.81	11	##.##.####	0	6625	0	1	2	0	1		0	0	82	88.53		0	1			3.14	159				3
10502917	Tromsø Study	0	54.4	51.7	0	6625	##.##.####	##.##.####	56.4	##.##.####	1	23.1	76.5	1.82	11	##.##.####	0	6625	0	0	1	0	1		0	0	69	109.19		0	1			3.38	139				3
10503009	Tromsø Study	0	49.9	45.2	0	6524	##.##.####	##.##.####	55.4	##.##.####	1	21.4	64	1.73	3	##.##.####	0	6524	0	1	1	0	0		0	0	88	82.77		0	0	1.6		5.64	141				1
10503211	Tromsø Study	0	52.3	48.8	0	6651	##.##.####	##.##.####	49.4	##.##.####	1	28.1	86	1.75	11	##.##.####	0	6651	0	1	3	0	0		0	0	65	120.17		0	1				152				3
10504919	Tromsø Study	0	36.5	25.9	0	6519	##.##.####	##.##.####	67.5	##.##.####	1	25	76.5	1.75	3	##.##.####	0	6519	0	0	2	0	1		1	0	79	90.05		0	0	1.8		4.89	128				1
10505112	Tromsø Study	0	56.7	55.1	0	6699	##.##.####	##.##.####	61.5	##.##.####	1	22.1	71.5	1.8	9	##.##.####	0	6699	0	0	1	0	0		0	0	66	112.93		0	0	3		3.15	110				3
10505213	Tromsø Study	0	53.3	50.2	0	6623	##.##.####	##.##.####	58.5	##.##.####	1	28	96	1.85	12	##.##.####	0	6623	0	1	2	0	1		0	0	77	95.49		0	0			6.06	137				4
10505314	Tromsø Study	0	66.8	69.6	0	6465	##.##.####	##.##.####	57.5	##.##.####	1	24.9	89	1.89	5	##.##.####	0	6465	0	0	1	0	1		0	0	59	130.3		0	0			2.99	134				1
10505415	Tromsø Study	0	66.3	94.1	1	231	##.##.####	##.##.####	55.5	##.##.####	1	23.9	65	1.65	5	##.##.####	5	231	0	1	2	1	1		1	0	78	95.09		0	1	3.9		4.64	131				1
10505516	Tromsø Study	0	35.9	42	0	6709	##.##.####	##.##.####	55.5	##.##.####	1	24.5	81	1.82	9	##.##.####	0	6709	0	1	1	1	1		0	0	83	88.51			1				153				3
10508317	Tromsø Study	0	47.3	41.5	0	6625	##.##.####	##.##.####	66.6	##.##.####	1	35.3	105.5	1.73	11	##.##.####	0	6625	0	1	2	0	1		0	0	101	68.01		0	0			2.97	171				3
10509116	Tromsø Study	0	81.8	91.3	0	6518	##.##.####	##.##.####	54.6	##.##.####	1	24.4	74	1.74	3	##.##.####	0	6518	0	1	1	0	1		0	0	90	80.89		0	1	2.3		5.52	157				1
10510209	Tromsø Study	0	49.2	44.2	0	6457	##.##.####	##.##.####	66.7	##.##.####	1	30.9	99	1.79	5	##.##.####	0	6457	0	1	1	0	1		0	0	82	86.47		0	0	3.5		2.35	199				1
10510411	Tromsø Study	0	73.8	79.7	1	3721	##.##.####	##.##.####	63.7	##.##.####	1	26.3	75	1.69	3	##.##.####	2	3721	0	0	1	0	1		0	0	83	86.07		0	1	2.1			132				1
10510512	Tromsø Study	0	39.1	29.7	0	6573	##.##.####	##.##.####	63.7	##.##.####	1	31.2	86	1.66	1	##.##.####	0	6573	0	0	2	0	0		0	0	76	95.28		0	0			5.13	129				4
10510815	Tromsø Study	0	52.4	70.2	1	2567	##.##.####	##.##.####	60.7	##.##.####	1	27.4	83	1.74	12	##.##.####	2	2567	0	0	2	1	1		0	0	65	115.25		0	1	2.1		5.2	120				4
10511008	Tromsø Study	0	60.7	60.9	0	6574	##.##.####	##.##.####	55.7	##.##.####	1	29.4	86	1.71	1	##.##.####	0	6574	0	1	1	0	1		0	0	61	126.19		0	0			3.06	134				4
10512514	Tromsø Study	0	39.3	30	1	3030	##.##.####	##.##.####	65.7	##.##.####	1	32.3	90	1.67	3	##.##.####	1	3030		1	1	0	1		0	0	65	113.41		0				4.36	185				1
10512716	Tromsø Study	0	38.5	28.9	1	410	##.##.####	##.##.####	61.7	##.##.####	1	27.6	91.5	1.82	2	##.##.####	1	410	1	0	1	0	1		1	0	72	102.08			1	3.3		5.66	139				4
10512918	Tromsø Study	0	51	67.8	0	6672	##.##.####	##.##.####	57.7	##.##.####	1	31.5	101	1.79	10	##.##.####	0	6672	1	0	1	1	1		1	0	78	94.35		0	0	4.3		5.06	129				3
10513111	Tromsø Study	0	64.6	66.5	0	6451	##.##.####	##.##.####	56.7	##.##.####	1	26.6	75	1.68	5	##.##.####	0	6451		1	2	0	0		0	0	61	125.74		0	1	4.4		4.75	161				1
10513616	Tromsø Study	0	59.1	58.5	0	6451	##.##.####	##.##.####	48.7	##.##.####	1	28.4	92	1.8	5	##.##.####	0	6451	0	0	3	0	1		0	0	67	116.37		0				5.05	137				1
10514213	Tromsø Study	0	59.4	82.3	0	6534	##.##.####	##.##.####	42.7	##.##.####	1	23.6	70.5	1.73	2	##.##.####	0	6534	0	0	2	1	1		0	0	72	110		0	0	1		4.39	126				4
10514718	Tromsø Study	0	58.6	80.9	1	646	##.##.####	##.##.####	67.8	##.##.####	1	22.9	63	1.66	5	##.##.####	5	646	0	0	1	1	1		0	0	80	88.68		1				3.24	113				1
10514819	Tromsø Study	0	68.3	71.8	0	6510	##.##.####	##.##.####	67.8	##.##.####	1	21.8	69	1.78	3	##.##.####	0	6510		0	2	0	1		0	0	76	94.08		0	1	2		6.62	130				1
10515012	Tromsø Study	0	40.5	49.8	0	6541	##.##.####	##.##.####	65.8	##.##.####	1	26.4	78	1.72	2	##.##.####	0	6541	0	1	1	1	1		0	0	68	107.62		0	0			5.71	159				4
10515113	Tromsø Study	0	59.8	59.5	0	6443	##.##.####	##.##.####	64.8	##.##.####	1	28.4	92	1.8	5	##.##.####	0	6443	1	0	3	0	1		0	0	97	71.65		0	1	3.5		3.51	139				1
10515416	Tromsø Study	0	48.3	43	0	6675	##.##.####	##.##.####	63.8	##.##.####	1	28.7	93	1.8	10	##.##.####	0	6675	0	1	3	0	1		0	0	65	114.09		0	0			3.23	125				3
10515517	Tromsø Study	0	43.1	35.4	0	6695	##.##.####	##.##.####	63.8	##.##.####	1	28.1	87	1.76	9	##.##.####	0	6695	0	1	2	0	1		0	0	114	59.66		0	0	5.1		3.39	129				3
10515618	Tromsø Study	0	56.4	54.7	0	6572	##.##.####	##.##.####	60.8	##.##.####	1	31.5	91	1.7	1	##.##.####	0	6572	0	1	2	0	0		0	0	81	89.37		0	0	1.2		4.58	141				4
10515820	Tromsø Study	0	69.6	99.7	0	6541	##.##.####	##.##.####	57.8	##.##.####	1	31	83.5	1.64	2	##.##.####	0	6541	0	1	2	1	1		0	0	62	122.92		0	0	1.6		5.57	151				4
10518419	Tromsø Study	0	60.2	60.1	1	4865	##.##.####	##.##.####	67.9	##.##.####	1	25.7	87	1.84	6	##.##.####	1	4865	0	1	2	0	1		0	0	68	106.94			1	3.4		4.46	144				2
10518520	Tromsø Study	0	61.3	61.7	0	6442	##.##.####	##.##.####	67.9	##.##.####	1	30.3	89.5	1.72	5	##.##.####	0	6442	0	1	2	0	1		0	0	70	103.42		0	1			4.06	155				1
10518722	Tromsø Study	0	43.9	36.6	0	6688	##.##.####	##.##.####	56.9	##.##.####	1	24.9	81.5	1.81	9	##.##.####	0	6688	0	0	2	0	0		0	0	78	94.61		0	0	3.3		3.51	128				3
10519521	Tromsø Study	0	49.2	64.8	1	2505	##.##.####	##.##.####	62	##.##.####	1	24	80.5	1.83	3	##.##.####	5	2505	0	1	1	1	1		0	0	61	123.48		0	0	1.8		4.4	166				1
10519622	Tromsø Study	0	59.8	82.9	0	6639	##.##.####	##.##.####	60	##.##.####	1	21.9	68.5	1.77	11	##.##.####	0	6639	0	1	2	1	1		0	0	67	111.55		0	0			4.87	172				3
10519723	Tromsø Study	0	48.7	43.6	0	6608	##.##.####	##.##.####	58	##.##.####	1	30.5	100	1.81	12	##.##.####	0	6608	0	0	1	0	1		0	0	103	68.38		0	0			5.16	130				4
10520917	Tromsø Study	0	38.5	28.9	0	6568	##.##.####	##.##.####	69.1	##.##.####	1	30.4	89	1.71	1	##.##.####	0	6568	0	1	1	0	1		1	0	96	71.57		0		3.1		4.73	179				4
10521211	Tromsø Study	0	55.2	52.9	1	2878	##.##.####	##.##.####	67.1	##.##.####	1	25	81	1.8	3	##.##.####	5	2878	0	1	1	0	1		0	0	87	80.66		0	1	2.5		4.47	169				1
10521312	Tromsø Study	0	42.7	34.9	1	2876	##.##.####	##.##.####	67.1	##.##.####	1	35.6	103	1.7	1	##.##.####	5	2876	1	1	1	0	1		0	0	80	88.86				3		4.74	143				4
10521413	Tromsø Study	0	46.7	60.5	1	5794	##.##.####	##.##.####	64.1	##.##.####	1	27.1	82	1.74	11	##.##.####	1	5794	0	1	1	1	1		0	0	65	113.98		0	1	3.7		4.28	154				3
10521514	Tromsø Study	0	50.3	45.9	1	2346	##.##.####	##.##.####	64.1	##.##.####	1	19.1	52	1.65	10	##.##.####	5	2346	0	0	1	0	1		0	0	61	122.65				5		4.03	127				3
10521716	Tromsø Study	0	76.1	83.1	0	6637	##.##.####	##.##.####	60.1	##.##.####	1	25.9	85	1.81	11	##.##.####	0	6637	0	1	2	0	1		0	0	64	117.56		0	0	2.4		5.41	146				3
10521918	Tromsø Study	0	52.8	49.4	0	6637	##.##.####	##.##.####	57.1	##.##.####	1	25	73	1.71	11	##.##.####	0	6637	0	1	2	0	1		0	0	69	108.91		0	1			4.24	144				3
10522111	Tromsø Study	0	69.6	73.6	0	6514	##.##.####	##.##.####	55.1	##.##.####	1	22.2	73.5	1.82	3	##.##.####	0	6514	0	0	3	0	1		0	0	88	82.86		0	0			4.31	128				1
10523920	Tromsø Study	0	55.5	75.5	1	1998	##.##.####	##.##.####	68.2	##.##.####	1	22.5	68	1.74	9	##.##.####	5	1998	0	1	1	1	1		0	0	56	133.67		0	0			5.14	145				3
10524113	Tromsø Study	0	38.2	28.4	0	6498	##.##.####	##.##.####	61.2	##.##.####	1	26.9	82.5	1.75	4	##.##.####	0	6498	0	0	1	0	1		0	0	79	91.86				6.2		4.43	121				1
10524416	Tromsø Study	0	72.2	104.2	1	4855	##.##.####	##.##.####	59.2	##.##.####	1	28.4	84	1.72	5	##.##.####	2	4855	0	1	2	1	1		0	0	84	86.16		0	1			4.88	142				1
10524719	Tromsø Study	0	68.1	97.1	0	6660	##.##.####	##.##.####	56.2	##.##.####	1	25.2	75.5	1.73	10	##.##.####	0	6660	0	1		1	1		0	0	73	102.39		0	0	2.3		3.67	147				3
10524820	Tromsø Study	0	54.9	74.5	1	6129	##.##.####	##.##.####	56.2	##.##.####	1	25.3	74	1.71	10	##.##.####	5	6129	0	1	1	1	1		0	1	60	128.39						5.85	161				3
10524921	Tromsø Study	0	61.1	61.4	0	6589	##.##.####	##.##.####	56.2	##.##.####	1	24.4	69	1.68	1	##.##.####	0	6589	0	1	1	0	0		0	0	67	113.04		0	0	3.1		7.32	100				4
10525013	Tromsø Study	0	46.5	40.3	0	6636	##.##.####	##.##.####	55.2	##.##.####	1	23.2	72	1.76	11	##.##.####	0	6636	0	0	2	0	1		0	1	58	134		0	0	2.6		4.26	122				3
10526620	Tromsø Study	0	58.5	57.7	0	6689	##.##.####	##.##.####	67.2	##.##.####	1	25.7	70	1.65	9	##.##.####	0	6689	0	1	2	0	1		0	0	67	109.01		0	0	3.3		4.83	162				3
10526822	Tromsø Study	0	45.9	59.2	0	6434	##.##.####	##.##.####	60.2	##.##.####	1	29.9	99	1.82	6	##.##.####	0	6434	0	1	1	1	1		0	0	72	102.59		0	1			4.77	188				2
10526923	Tromsø Study	0	49.4	44.6	0	6498	##.##.####	##.##.####	55.2	##.##.####	1	26.2	83	1.78	4	##.##.####	0	6498	0	1	2	0	1		0	0	98	73.15		0	0	5.2		4.67	152				1
10528723	Tromsø Study	0	51.4	47.4	0	6680	##.##.####	##.##.####	67.3	##.##.####	1	24	73.5	1.75	10	##.##.####	0	6680	0	1	3	0	1		0	0	75	95.68		0	0			3.42	172				3
10528925	Tromsø Study	0	73.5	79.3	0	6584	##.##.####	##.##.####	66.3	##.##.####	1	22.2	63.5	1.69	1	##.##.####	0	6584	0	0	2	0	1		0	0	73	99.01		0	1			6	117				4
10529219	Tromsø Study	0	40.5	49.9	1	2221	##.##.####	##.##.####	65.3	##.##.####	1	16	49.5	1.76	3	##.##.####	2	2221	0	0	1	1	1		0	0	61	122.18				2.3		3.28	139				1
10529421	Tromsø Study	0	58	57	1	3213	##.##.####	##.##.####	64.3	##.##.####	1	26.4	85.5	1.8	1	##.##.####	1	3213	0	0	1	0	1		1	0	75	96.57				4.9		2.83	135				4
10529522	Tromsø Study	0	46.1	59.5	1	4904	##.##.####	##.##.####	64.3	##.##.####	1	28.1	87	1.76	3	##.##.####	2	4904	0	1	1	1	1		0	0	75	96.57		0	0	3.8		2.29	149				1
10529926	Tromsø Study	0	66.2	68.8	0	6479	##.##.####	##.##.####	60.3	##.##.####	1	23.5	77	1.81	4	##.##.####	0	6479	0	0	2	0	1		0	0	77	94.91		0	1	1		6.53	131				1
10530009	Tromsø Study	0	47.9	42.4	0	6584	##.##.####	##.##.####	59.3	##.##.####	1	25.8	78	1.74	1	##.##.####	0	6584	0	1	2	0	1		0	0	79	92.45		0	0			2.76	156				4
10530312	Tromsø Study	0	47.4	41.6	1	2022	##.##.####	##.##.####	56.3	##.##.####	1	24	78.5	1.81	11	##.##.####	1	2022	0	1	2	0	0		0	0	76	97.7		0	0			4.22	147				3
10532415	Tromsø Study	0	48	42.5	0	6652	##.##.####	##.##.####	41.3	##.##.####	1	29.1	85	1.71	11	##.##.####	0	6652	0	1	1	0	1		0	0	79	99.5		0	0	1.8		3.53	146				3
10532819	Tromsø Study	0	49.2	44.3	1	4741	##.##.####	##.##.####	65.4	##.##.####	1	22.6	61.5	1.65	11	##.##.####	1	4741	0	1	1	0	1		0	0	118	57.04		0	0			5.83	156				3
10532920	Tromsø Study	0	52.8	70.9	1	4549	##.##.####	##.##.####	63.4	##.##.####	1	24	63	1.62	5	##.##.####	2	4549	0	1	1	1	1		0	0	85	83.82		0	0	2.3		5.51	142				1
10533315	Tromsø Study	0	57.3	55.9	0	6562	##.##.####	##.##.####	53.4	##.##.####	1	32.9	87.5	1.63	1	##.##.####	0	6562	0	1	1	0	1		0	0	86	85.63				1		4.73	146				4
10533517	Tromsø Study	0	43.1	54.3	0	6581	##.##.####	##.##.####	51.4	##.##.####	1	29.7	91	1.75	1	##.##.####	0	6581	0	1	2	1	1		0	0	79	95.18		0	1	3.7		4.9	161				4
10533618	Tromsø Study	0	66.5	69.2	0	6623	##.##.####	##.##.####	51.4	##.##.####	1	22.7	69.5	1.75	12	##.##.####	0	6623	0	1	2	0	1		1	0	59	133.3		0	1			1.91	158				4
10533820	Tromsø Study	0	86.6	98.2	0	6471	##.##.####	##.##.####	50.4	##.##.####	1	28.2	81.5	1.7	5	##.##.####	0	6471	0	1	3	0	1		0	0	50	162		0	1	2.5		4.83	166				1
10535317	Tromsø Study	0	57.6	56.4	0	6672	##.##.####	##.##.####	64.5	##.##.####	1	27.3	87.5	1.79	10	##.##.####	0	6672	0	1	2	0	0		0	0	79	90.89		0	1			4.6	150				3
10535418	Tromsø Study	0	47.3	41.5	0	6465	##.##.####	##.##.####	63.5	##.##.####	1	23.2	71	1.75	5	##.##.####	0	6465	0	1	3	0	1		0	0	56	135.63		0	1	3.6		5.99	147				1
10535721	Tromsø Study	0	72.5	77.9	0	6465	##.##.####	##.##.####	61.5	##.##.####	1	27.2	90	1.82	5	##.##.####	0	6465	0	1	1	0	1		0	0	84	85.5		0	1			4.28	150				1
10535822	Tromsø Study	0	48.3	63.3	0	6465	##.##.####	##.##.####	59.5	##.##.####	1	23.1	69	1.73	5	##.##.####	0	6465	0	0	1	1	1		0	0	61	124.51		0	1			5.74	130				1
10536116	Tromsø Study	0	52	48.3	0	6680	##.##.####	##.##.####	55.5	##.##.####	1	24	77	1.79	10	##.##.####	0	6680	0	0	1	0	1		1	0	86	84.96		0	0	2.8		5.14	117				3
10537521	Tromsø Study	0	61	61.3	0	6608	##.##.####	##.##.####	43.5	##.##.####	1	25.1	70	1.67	12	##.##.####	0	6608	0	1	1	0	1		0	0	68	117.05		0	1	3.3		3.01	118				4
10538320	Tromsø Study	0	54.3	73.5	1	3971	##.##.####	##.##.####	69.6	##.##.####	1	18.7	48.5	1.61	3	##.##.####	5	3971	0	0	1	1	1		1	0	59	125.34			1			5.28	123				1
10538825	Tromsø Study	0	45.5	58.5	0	6646	##.##.####	##.##.####	60.6	##.##.####	1	26.9	90	1.83	11	##.##.####	0	6646	0	0	1	1	1		0	0	70	105.84		0	0	3		3.4	133				3
10538926	Tromsø Study	0	47.8	42.2	1	6585	##.##.####	##.##.####	59.6	##.##.####	1	25.9	82	1.78	12	##.##.####	5	6585	0	1	1	0	1		0	0	90	79.46		0	0	4		4.46	140				4
10539018	Tromsø Study	0	45.6	39	1	5841	##.##.####	##.##.####	59.6	##.##.####	1	25.9	81	1.77	9	##.##.####	1	5841	0	1	1	0	1		0	0	72	102.8		0	0			3.86	152				3
10539119	Tromsø Study	0	45.9	39.5	0	6549	##.##.####	##.##.####	59.6	##.##.####	1	24.3	77	1.78	2	##.##.####	0	6549	0	0	2	0	1		0	0	79	92.36		0	0	3.3		5.02	133				4
10539321	Tromsø Study	0	64	90.2	0	6646	##.##.####	##.##.####	58.6	##.##.####	1	22.9	64	1.67	11	##.##.####	0	6646	0	1	2	1	1		0	0	69	108.34		0	0			3.99	184				3
10539422	Tromsø Study	0	37.5	44.8	0	6619	##.##.####	##.##.####	56.6	##.##.####	1	23.7	68.5	1.7	12	##.##.####	0	6619	0	1	2	1	1		0	0	88	82.41				3		4.29	141				4
10539826	Tromsø Study	0	48.3	63.2	1	5476	##.##.####	##.##.####	48.6	##.##.####	1	26.9	87	1.8	11	##.##.####	1	5476	0	1	1	1	1		0	0	68	114.45				2.1		4.56	143				3
10540919	Tromsø Study	0	38.3	28.6	0	6547	##.##.####	##.##.####	66.7	##.##.####	1	26.5	85	1.79	2	##.##.####	0	6547	0	1	2	0	1		0	0	80	88.97		0				3.61	142				4
10541011	Tromsø Study	0	69.8	73.9	0	6457	##.##.####	##.##.####	58.7	##.##.####	1	27.2	87	1.79	5	##.##.####	0	6457		0	2	0	1		0	0	82	88.74		0	0	3.2		3.74	133				1
10541213	Tromsø Study	0	65.9	68.3	0	6679	##.##.####	##.##.####	55.7	##.##.####	1	27.7	79	1.69	10	##.##.####	0	6679	0	1	3	0	1		0	0	63	121.58		0	0	2.3		6.66	173				3
10541314	Tromsø Study	0	54.6	52.1	0	6547	##.##.####	##.##.####	55.7	##.##.####	1	28.7	79	1.66	2	##.##.####	0	6547	0	1	2	0	1		0	0	62	123.85		0	1	5.4		3.9	167				4
10541415	Tromsø Study	0	70.1	74.4	1	4329	##.##.####	##.##.####	55.7	##.##.####	1	32	97	1.74	11	##.##.####	2	4329	0	1	1	0	1		0	0	73	102.57		0	0			5.11	126				3
10543518	Tromsø Study	0	58.2	57.2	0	6615	##.##.####	##.##.####	63.7	##.##.####	1	28.4	85	1.73	12	##.##.####	0	6615		1	1	0	1		0	0	78	92.47						3.68	137				4
10544014	Tromsø Study	0	52.8	49.4	0	6616	##.##.####	##.##.####	61.7	##.##.####	1	26	75	1.7	12	##.##.####	0	6616	0	1	1	0	0		0	1	81	89.1		0	0	1.8		5.5	154				4
10544115	Tromsø Study	0	47.7	42.1	0	6575	##.##.####	##.##.####	60.7	##.##.####	1	26.2	85	1.8	1	##.##.####	0	6575	0	1	2	0	1		0	0	72	102.42		0		2.3		3.22	141				4
10544216	Tromsø Study	0	65.7	68.1	0	6615	##.##.####	##.##.####	60.7	##.##.####	1	22	66.5	1.74	12	##.##.####	0	6615	0	0	2	0	1		0	1	74	99.23		0	1	1.8		5.85	129				4
10544317	Tromsø Study	0	72.3	77.6	1	5268	##.##.####	##.##.####	60.7	##.##.####	1	31.6	86	1.65	5	##.##.####	2	5268		1	2	0	1		0	0	90	79.16			1			4.6	107				1
10544519	Tromsø Study	0	81.2	90.4	0	6450	##.##.####	##.##.####	55.7	##.##.####	1	23.1	74	1.79	5	##.##.####	0	6450	0	0	2	0	0		0	0	74	100.97		0	1			2.72	114				1
10545924	Tromsø Study	0	49.2	64.8	1	3835	##.##.####	##.##.####	66.8	##.##.####	1	29.4	89	1.74	3	##.##.####	1	3835	0	1	1	1	1		1	0	130	50.79		0	0	3.9		6.67	175				1
10546117	Tromsø Study	0	58.8	58.1	0	6574	##.##.####	##.##.####	62.8	##.##.####	1	27.1	81	1.73	1	##.##.####	0	6574	0	1	2	0	1		0	0	70	105.07		0	0			3.94	156				4
10548018	Tromsø Study	0	60.2	60.1	0	6577	##.##.####	##.##.####	61.9	##.##.####	1	25.8	79	1.75	1	##.##.####	0	6577	0	0	1	0	1		0	0	78	93.01		0	0			3.84	132				4
10548220	Tromsø Study	0	60.1	60	0	6673	##.##.####	##.##.####	58.9	##.##.####	1	22.2	65	1.71	10	##.##.####	0	6673	0	1	2	0	1		0	0	79	92.58		0	1			5.29	157				3
10549120	Tromsø Study	0	57.9	56.8	0	6440	##.##.####	##.##.####	49.9	##.##.####	1	29	93	1.79	6	##.##.####	0	6440	0	1	1	0	1		0	0	83	90.44			1			2.98	138				2
10549827	Tromsø Study	0	62.5	63.5	1	2791	##.##.####	##.##.####	62	##.##.####	1	41.8	123.8	1.72	6	##.##.####	1	2791	1	1	1	0	1		0	0	76	95.81		1	1			4.06	151				2
10549928	Tromsø Study	0	39.1	29.7	0	6561	##.##.####	##.##.####	62	##.##.####	1	26.4	78	1.72	2	##.##.####	0	6561	0	1	2	0	1		0	0	75	97.28		0	0	3.3		3.6	138				4
10550011	Tromsø Study	0	52.2	48.6	0	6535	##.##.####	##.##.####	61	##.##.####	1	27.8	87	1.77	2	##.##.####	0	6535	0	1	2	0	1		0	0	78	93.29			1	3		4.84	133				4
10550112	Tromsø Study	0	67.6	70.8	0	6673	##.##.####	##.##.####	59	##.##.####	1	24.6	73.5	1.73	10	##.##.####	0	6673	0	1	2	0	1		0	0	67	111.93		0		2.9		6.31	149				3
10550213	Tromsø Study	0	63.9	65.4	0	6570	##.##.####	##.##.####	58	##.##.####	1	26.7	79	1.72	1	##.##.####	0	6570	0	1	1	0	0		0	0	85	85.35		0	0			4.16	163				4
10550314	Tromsø Study	0	55.7	53.6	0	6692	##.##.####	##.##.####	56	##.##.####	1	22.1	66	1.73	9	##.##.####	0	6692	0	1	2	0	1		0	0	56	139.13		0	0	4.8		5.56	141				3
10550516	Tromsø Study	0	51.4	47.4	0	6475	##.##.####	##.##.####	55	##.##.####	1	35.3	108	1.75	4	##.##.####	0	6475	0	0	1	0	0		0	0	65	117.58		0		4.2			135				1
10551315	Tromsø Study	0	54.2	51.5	0	6639	##.##.####	##.##.####	50	##.##.####	1	25.7	81.5	1.78	11	##.##.####	0	6639	0	0	1	0	0		0	0	69	111.89		0	1			2.96	134				3
10552417	Tromsø Study	0	77.5	113.3	1	5142	##.##.####	##.##.####	63.1	##.##.####	1	25.3	71.5	1.68	9	##.##.####	5	5142	0	0	1	1	1		0	0	67	110.41		0	0	1.3		6.36	125				3
10552518	Tromsø Study	0	50.4	66.8	1	5459	##.##.####	##.##.####	62.1	##.##.####	1	26.7	78	1.71	6	##.##.####	2	5459	0	0	2	1	1		0	0	63	118.93		0				3.74	134				2
10552619	Tromsø Study	0	61.2	61.6	0	6682	##.##.####	##.##.####	56.1	##.##.####	1	29.1	86	1.72	10	##.##.####	0	6682	0	1	3	0	1		0	0	62	123.67			1			5.43	180				3
10552720	Tromsø Study	0	56.9	77.9	1	1568	##.##.####	##.##.####	55.1	##.##.####	1	25.8	80	1.76	11	##.##.####	2	1568	0	1	1	1	1		0	0	74	101.2		0	1	2.5		3.61	122				3
10554419	Tromsø Study	0	58.7	57.9	1	1098	##.##.####	##.##.####	68.2	##.##.####	1	23.5	74.5	1.78	3	##.##.####	1	1098	0	1	1	0	1		0	0	70	103.33		0	1	4.3		3.39	172				1
10554722	Tromsø Study	0	75.1	109.2	0	6589	##.##.####	##.##.####	60.2	##.##.####	1	22	60	1.65	1	##.##.####	0	6589	0	0	3	1	1		0	0	90	79.3		0	0	1.4		4.42	128				4
10555925	Tromsø Study	0	56.3	54.5	0	6451	##.##.####	##.##.####	46.2	##.##.####	1	29.6	74	1.58	5	##.##.####	0	6451	0	0	2	0	0		0	0	90	83.68		0	0			4.88	118				1
10557220	Tromsø Study	0	59.6	59.2	1	3101	##.##.####	##.##.####	67.2	##.##.####	1	30.4	89	1.71	1	##.##.####	1	3101	0	1	1	0	1		0	0	77	92.84		0	0	3.3		4.91	163				4
10557321	Tromsø Study	0	48.7	64	1	1808	##.##.####	##.##.####	67.2	##.##.####	1	23	75.5	1.81	3	##.##.####	2	1808	0	1	1	1	1		0	0	50	152.81						6.36	190				1
10557422	Tromsø Study	0	68.1	97.2	0	6484	##.##.####	##.##.####	64.2	##.##.####	1	19.8	68.5	1.86	4	##.##.####	0	6484	0	1	2	1	1		0	0	56	135.32		0	1			2.99	148				1
10557523	Tromsø Study	0	51.9	48.2	1	6538	##.##.####	##.##.####	64.2	##.##.####	1	30.1	89	1.72	9	##.##.####	5	6538	0	1	3	0	1		1	0	103	66.98		0	1	2.1		4.23	151				3
10557624	Tromsø Study	0	53.8	50.9	1	5603	##.##.####	##.##.####	62.2	##.##.####	1	26.7	79	1.72	1	##.##.####	5	5603	0	1	1	0	1		1	0	95	74.01		0	1	2.3		7.11	124				4
10557725	Tromsø Study	0	57.5	56.2	0	6528	##.##.####	##.##.####	62.2	##.##.####	1	25.4	76	1.73	3	##.##.####	0	6528	0	1	2	0	1		0	0	76	95.75		0	0	1.3		5.96	198				1
10557927	Tromsø Study	0	43.5	36	0	6632	##.##.####	##.##.####	61.2	##.##.####	1	24.8	73.5	1.72	11	##.##.####	0	6632	0	0	1	0	1		0	0	68	109.22		0	0			3.54	128				3
10558120	Tromsø Study	0	46.8	60.7	0	6685	##.##.####	##.##.####	55.2	##.##.####	1	23.8	70.5	1.72	9	##.##.####	0	6685	0	0	1	1	1		0	0	57	136.72		0		2.7		3.42	122				3
10558322	Tromsø Study	0	67.6	70.8	0	6454	##.##.####	##.##.####	52.2	##.##.####	1	29.8	86	1.7	5	##.##.####	0	6454	0	1	2	0	1		0	0	84	88.39		0	0			6.68	143				1
10559727	Tromsø Study	0	57.8	56.6	0	6526	##.##.####	##.##.####	67.3	##.##.####	1	27.8	92	1.82	3	##.##.####	0	6526	0	1	1	0	1		0	0	89	78.53		0	0	2.8		3.03	151				1
10559828	Tromsø Study	0	52	69.5	1	600	##.##.####	##.##.####	66.3	##.##.####	1	18.9	66	1.87	1	##.##.####	5	600	0	1	1	1	1		0	0	61	121.81				2		3.09	163				4
10560012	Tromsø Study	0	54.1	73.1	1	4196	##.##.####	##.##.####	65.3	##.##.####	1	25.6	81	1.78	3	##.##.####	2	4196	0	1	2	1	1		0	0	76	94.8		0	1	2.2		4.73	159				1
10560113	Tromsø Study	0	44.2	37	1	5633	##.##.####	##.##.####	63.3	##.##.####	1	30	96	1.79	11	##.##.####	1	5633	0	1	1	0	1		0	0	75	96.87						3.96	184				3
10560416	Tromsø Study	0	48.8	43.7	0	6584	##.##.####	##.##.####	60.3	##.##.####	1	25.9	82	1.78	1	##.##.####	0	6584	0	1	1	0	1		0	0	73	100.93		0	0			4.3	142				4
10560517	Tromsø Study	0	54.5	73.9	0	6470	##.##.####	##.##.####	59.3	##.##.####	1	24.2	70	1.7	5	##.##.####	0	6470	0	1	2	1	1		0	0	73	101.28		0	0			3.83	153				1
10560618	Tromsø Study	0	46.2	40	0	6680	##.##.####	##.##.####	57.3	##.##.####	1	25.4	70	1.66	10	##.##.####	0	6680	0	0	1	0	1		0	0	67	112.6		0	0			3.37	130				3
10560719	Tromsø Study	0	69.2	99	1	6357	##.##.####	##.##.####	56.3	##.##.####	1	26.7	79	1.72	4	##.##.####	5	6357	0	0	1	1	1		0	0	69	109.23		1	0			3.88	124				1
10562418	Tromsø Study	0	63.4	64.8	1	5498	##.##.####	##.##.####	65.4	##.##.####	1	25.2	71	1.68	11	##.##.####	5	5498	0	0	3	0	1		0	0	73	99.28		0	1			4.12	124				3
10562620	Tromsø Study	0	40.5	49.9	1	1696	##.##.####	##.##.####	62.4	##.##.####	1	29.6	85.5	1.7	10	##.##.####	1	1696	0	1	1	1	1		0	0	60	125.69		0	0			4.02	158				3
10562721	Tromsø Study	0	55.1	74.9	1	3962	##.##.####	##.##.####	62.4	##.##.####	1	20.8	58	1.67	1	##.##.####	1	3962	0	1	1	1	1		0	0	65	114.6		0	0			4.85	140				4
10562822	Tromsø Study	0	51.9	48.2	1	2299	##.##.####	##.##.####	60.4	##.##.####	1	27.6	84.5	1.75	10	##.##.####	5	2299	0	1	1	0	1		0	0	72	102.52		0	0			3.95	167				3
10562923	Tromsø Study	0	44	36.8	0	6616	##.##.####	##.##.####	57.4	##.##.####	1	25.4	77	1.74	12	##.##.####	0	6616	0	1	1	0	1		0	0	60	127.84		0	0	3.5		4.43	160				4
10563015	Tromsø Study	0	63.3	88.9	0	6625	##.##.####	##.##.####	55.4	##.##.####	1	24.7	76.5	1.76	11	##.##.####	0	6625	0	1	2	1	1		0	0	66	115.35		0	1			5.62	143				3
10564016	Tromsø Study	0	51.9	48.2	0	6638	##.##.####	##.##.####	45.4	##.##.####	1	29.6	83.5	1.68	11	##.##.####	0	6638	0	1	2	0	0		0	0	69	114.1		0	0			5.27	152				3
10565118	Tromsø Study	0	69.9	74.1	0	6553	##.##.####	##.##.####	63.5	##.##.####	1	23.7	77.5	1.81	2	##.##.####	0	6553	0	0	1	0	1		0	0	97	71.95			1			5.55	126				4
10565320	Tromsø Study	0	50	45.4	1	5663	##.##.####	##.##.####	60.5	##.##.####	1	30.1	103	1.85	2	##.##.####	5	5663	0	1	1	0	0		0	0	219	28.39				6.6		4.89	191				4
10565421	Tromsø Study	0	66.3	68.9	0	6465	##.##.####	##.##.####	60.5	##.##.####	1	26.6	89	1.83	5	##.##.####	0	6465	0	0	2	0	1		0	0	79	92.08		0	1	2.3		5.42	122				1
10565522	Tromsø Study	0	39.9	30.8	0	6623	##.##.####	##.##.####	59.5	##.##.####	1	22.6	75	1.82	12	##.##.####	0	6623	0	1	2	0	1		0	0	64	117.8		0	0	3.1		4.24	150				4
10565825	Tromsø Study	0	45.2	57.9	1	3123	##.##.####	##.##.####	57.5	##.##.####	1	21.5	65	1.74	10	##.##.####	2	3123	0	0	1	1	1		0	0	61	125.38		0	0	3.9		4.26	119				3
10566018	Tromsø Study	0	57.5	79	0	6465	##.##.####	##.##.####	56.5	##.##.####	1	25.4	86	1.84	5	##.##.####	0	6465	0	0	1	1	1		0	0	82	89.44				1.5		2.79	130				1
10566119	Tromsø Study	0	43.7	55.3	0	6694	##.##.####	##.##.####	56.5	##.##.####	1	24.5	77.5	1.78	9	##.##.####	0	6694	0	0	2	1	1		0	0	69	109.15		0	1				138				3
10566321	Tromsø Study	0	60.8	61	0	6465	##.##.####	##.##.####	55.5	##.##.####	1	23.4	70	1.73	5	##.##.####	0	6465		1	2	0	0		0	0	77	96.52		0	1			4.16	144				1
10567019	Tromsø Study	0	53.8	72.7	0	6581	##.##.####	##.##.####	48.5	##.##.####	1	25.3	73	1.7	1	##.##.####	0	6581	0	0	1	1	1		0	0	73	105.5		0	0	0.7		6.69	131				4
10568020	Tromsø Study	0	49.9	45.3	0	6619	##.##.####	##.##.####	66.6	##.##.####	1	28	78	1.67	12	##.##.####	0	6619	0	1	3	0	1		0	0	70	103.83		0	0	3.5		5.1	146				4
10568121	Tromsø Study	0	66.7	69.5	1	912	##.##.####	##.##.####	66.6	##.##.####	1	29	97	1.83	3	##.##.####	1	912	1	1	1	0	1		1	0	132	49.94				4.2		3.53	161				1
10568525	Tromsø Study	0	65.4	67.6	0	6462	##.##.####	##.##.####	64.6	##.##.####	1	27.4	83	1.74	5	##.##.####	0	6462	0	0	1	0	1		0	0	68	108.02		0	1			4.34	131				1
10568626	Tromsø Study	0	48.8	64.1	0	6580	##.##.####	##.##.####	63.6	##.##.####	1	24.5	82	1.83	1	##.##.####	0	6580	0	0	1	1	1		0	0	85	83.77		0		2.5		3.41	117				4
10568727	Tromsø Study	0	56	76.5	1	3208	##.##.####	##.##.####	62.6	##.##.####	1	24.8	83	1.83	5	##.##.####	2	3208	0	1	2	1	1		0	0	77	94.19		0				6.3	140				1
10568828	Tromsø Study	0	55.7	75.9	0	6588	##.##.####	##.##.####	57.6	##.##.####	1	27.8	87	1.77	1	##.##.####	0	6588	0	1	1	1	1		0	0	82	89.09		0	0	2		4.99	167				4
10569122	Tromsø Study	0	54.9	74.6	0	6549	##.##.####	##.##.####	55.6	##.##.####	1	23.9	63.5	1.63	2	##.##.####	0	6549	0	1	2	1	1		0	0	69	109.5			1			3.37	140				4
10569526	Tromsø Study	0	41.1	32.6	1	4122	##.##.####	##.##.####	53.6	##.##.####	1	31.5	102	1.8	5	##.##.####	1	4122		1	2	0	1		0	0	90	81.19		0				5.13	161				1
10569627	Tromsø Study	0	51.1	68.1	1	4064	##.##.####	##.##.####	52.6	##.##.####	1	24.2	75	1.76	9	##.##.####	2	4064	0	0	1	1	1		0	0	76	99.06		0	0			3.67	122				3
10571418	Tromsø Study	0	41	32.5	1	4839	##.##.####	##.##.####	69.7	##.##.####	1	22.5	73	1.8	1	##.##.####	5	4839	0	1	1	0	1		0	0	74	96.48				5		5.04	187				4
10573420	Tromsø Study	0	70.5	74.9	1	3770	##.##.####	##.##.####	69.7	##.##.####	1	26.9	91	1.84	5	##.##.####	1	3770	0	1	1	0	1		0	0	85	82.22			1			4.02	164				1
10573521	Tromsø Study	0	54.4	51.7	0	6519	##.##.####	##.##.####	65.7	##.##.####	1	26.4	78	1.72	3	##.##.####	0	6519	0	0	3	0	1		0	0	80	89.24						4.74	123				1
10573622	Tromsø Study	0	41.6	33.3	0	6545	##.##.####	##.##.####	65.7	##.##.####	1	25.2	79	1.77	2	##.##.####	0	6545	0	1	1	0	0		0	0	63	117.57		0	1	1.8		5.02	144				4
10575927	Tromsø Study	0	82.7	92.5	1	2488	##.##.####	##.##.####	67.8	##.##.####	1	23.2	71	1.75	5	##.##.####	2	2488	0	1	1	0	0		0	0	67	108.81		0		3.2		4.04	142				1
10576019	Tromsø Study	0	43.3	35.7	0	6643	##.##.####	##.##.####	59.8	##.##.####	1	31.2	88	1.68	11	##.##.####	0	6643	0	1	1	0	1		0	0	61	124.39		0		2.2		6.16	142				3
10576120	Tromsø Study	0	57.7	79.3	0	6443	##.##.####	##.##.####	59.8	##.##.####	1	22.7	82	1.9	5	##.##.####	0	6443	0	1	1	1	1		0	0	70	106.12		0	0			3.79	133				1
10576423	Tromsø Study	0	40.3	49.5	0	6643	##.##.####	##.##.####	57.8	##.##.####	1	30.8	102	1.82	11	##.##.####	0	6643	1	1	2	1	1		0	0	54	144.17		0	0	1.7		3.3	142				3
10576625	Tromsø Study	0	67.1	70	1	4784	##.##.####	##.##.####	56.8	##.##.####	1	25.2	71	1.68	12	##.##.####	1	4784	0	1	1	0	0		0	0	69	109.03						3.81	113				4
10576726	Tromsø Study	0	58.2	57.3	0	6643	##.##.####	##.##.####	55.8	##.##.####	1	22.6	63	1.67	11	##.##.####	0	6643	0	1	2	0	1		0	0	58	133.71		0	1			2.15	161				3
10576827	Tromsø Study	0	56.2	54.3	0	6640	##.##.####	##.##.####	55.8	##.##.####	1	24.6	67	1.65	11	##.##.####	0	6640	0	1	2	0	1		0	0	61	126.15			1	2		3.25	146				3
10577929	Tromsø Study	0	42.6	53.5	1	6508	##.##.####	##.##.####	58.9	##.##.####	1	23.9	85.5	1.89	9	##.##.####	5	6508	0	0	2	1	1		0	0	68	110.07		0	0	1.8		4.17	135				3
10579527	Tromsø Study	0	70.9	75.5	0	6505	##.##.####	##.##.####	67	##.##.####	1	26.3	79.5	1.74	3	##.##.####	0	6505	0	0	2	0	1		0	0	75	95.76		0		3.4		3.82	137				1
10579628	Tromsø Study	0	56.9	55.4	0	6569	##.##.####	##.##.####	66	##.##.####	1	25.9	73	1.68	1	##.##.####	0	6569	0	1	2	0	1		0	0	69	105.76		0	0			3.98	145				4
10580418	Tromsø Study	0	41.5	33.1	0	6639	##.##.####	##.##.####	51	##.##.####	1	28.1	90	1.79	11	##.##.####	0	6639	0	1	2	0	0		0	0	60	130.95		0	0	4.9		3.91	148				3
10582016	Tromsø Study	0	53.9	72.8	0	6637	##.##.####	##.##.####	58.1	##.##.####	1	25.1	75	1.73	11	##.##.####	0	6637	0	1	1	1	1		0	0	73	101.7						3.86	191				3
10582622	Tromsø Study	0	65.1	92	0	6637	##.##.####	##.##.####	50.1	##.##.####	1	23.6	69	1.71	11	##.##.####	0	6637	0	1	1	1	1		0	0	60	131.42		1	1			6.21	145				3
10582925	Tromsø Study	0	38.9	29.4	0	6696	##.##.####	##.##.####	48.1	##.##.####	1	32.2	97.5	1.74	9	##.##.####	0	6696	0	0	1	0	0		0	0	85	88.65		0	0			3.87	137				3
10583825	Tromsø Study	0	52.2	48.6	0	6633	##.##.####	##.##.####	63.2	##.##.####	1	23.9	69	1.7	11	##.##.####	0	6633	0	1	1	0	1		0	0	90	78.52		0	0	2.2		7.07	146				3
10584321	Tromsø Study	0	41.4	51.4	0	6566	##.##.####	##.##.####	58.2	##.##.####	1	16.7	47	1.68	1	##.##.####	0	6566	0	0	1	1	1		0	0	69	108.49		0	0			3.2	125				4
10585928	Tromsø Study	0	51.2	47.1	1	681	##.##.####	##.##.####	68.2	##.##.####	1	28.2	83.5	1.72	9	##.##.####	1	681	1	0	1	0	0		1	0	85	82.59				3.5			136				3
10586222	Tromsø Study	0	53.1	49.9	0	6588	##.##.####	##.##.####	58.2	##.##.####	1	23.3	69	1.72	1	##.##.####	0	6588	0	1	2	0	0		0	0	73	101.66		0	0	3.4		2.59	174				4
10587122	Tromsø Study	0	50.7	67.4	0	6518	##.##.####	##.##.####	48.2	##.##.####	1	23.2	73.5	1.78	3	##.##.####	0	6518	0	0	3	1	1		0	0	60	132.46		0				5.69	122				1
10587223	Tromsø Study	0	48.1	62.9	0	6632	##.##.####	##.##.####	48.2	##.##.####	1	26.4	79	1.73	11	##.##.####	0	6632	0	1	1	1	1		1	0	82	92.37		0	0	3.3		3.83	142				3
10587425	Tromsø Study	0	43.9	36.6	0	6528	##.##.####	##.##.####	47.2	##.##.####	1	24.8	82	1.82	3	##.##.####	0	6528	0	0	2	0	1		0	0	64	123.47				2.9			132				1
10588022	Tromsø Study	0	58.7	81.1	1	4072	##.##.####	##.##.####	69.3	##.##.####	1	21.7	80	1.92	1	##.##.####	2	4072	0	1	2	1	1		0	0	76	93.67		0	1			3.07	177				4
10588527	Tromsø Study	0	43.9	55.7	0	6707	##.##.####	##.##.####	65.3	##.##.####	1	29.2	93.5	1.79	9	##.##.####	0	6707	0	1		1	1		0	0	75	96.26		0	0	3.2		3.63	147				3
10588729	Tromsø Study	0	53.7	50.8	1	2158	##.##.####	##.##.####	61.3	##.##.####	1	23.6	79	1.83	1	##.##.####	1	2158	0	1	3	0	1		0	0	88	81.08		0	0			3.24	222				4
10588830	Tromsø Study	0	40.9	50.6	1	1641	##.##.####	##.##.####	60.3	##.##.####	1	22.5	69	1.75	12	##.##.####	2	1641	0	0	1	1	1		1	0	61	124.18		0	0				135				4
10589124	Tromsø Study	0	72.3	104.4	0	6560	##.##.####	##.##.####	54.3	##.##.####	1	20.5	60	1.71	2	##.##.####	0	6560	0	0	1	1	1		0	0	73	103.1				1.2		3.36	133				4
10590015	Tromsø Study	0	59.9	59.7	0	6695	##.##.####	##.##.####	45.3	##.##.####	1	26.4	84.5	1.79	9	##.##.####	0	6695	0	1	1	0	0		0	0	68	116.09		0	1			5.35	175				3
10590924	Tromsø Study	0	44.1	56.1	0	6555	##.##.####	##.##.####	68.4	##.##.####	1	19.9	51	1.6	2	##.##.####	0	6555	0	1	1	1	1		0	0	93	74.4		0	0			4.16	145				4
10591117	Tromsø Study	0	49.2	44.3	1	2938	##.##.####	##.##.####	66.4	##.##.####	1	28.9	87.5	1.74	11	##.##.####	2	2938	0	1	2	0	1		0	0	76	94.48		0	0			3.54	163				3
10591218	Tromsø Study	0	44.9	38.1	1	903	##.##.####	##.##.####	63.4	##.##.####	1	23.1	70	1.74	3	##.##.####	5	903	0	0		0	1		0	0	67	110.31		0	1			3.99	132				1
10591319	Tromsø Study	0	42.4	34.4	0	6555	##.##.####	##.##.####	62.4	##.##.####	1	24.3	76	1.77	2	##.##.####	0	6555	0	1	1	0	1		0	0	72	101.84		0	0	2.7		3.29	151				4
10591521	Tromsø Study	0	67.3	70.4	0	6625	##.##.####	##.##.####	59.4	##.##.####	1	28.1	84	1.73	11	##.##.####	0	6625	0	1	1	0	1		0	0	85	84.94		0				4.12	182				3
10591824	Tromsø Study	0	52.5	70.5	0	6681	##.##.####	##.##.####	57.4	##.##.####	1	28.6	88.5	1.76	10	##.##.####	0	6681	0	0	1	1	1		0	0	79	93.07		1	1			4.39	130				3
10592320	Tromsø Study	0	61.1	85.1	0	6471	##.##.####	##.##.####	49.4	##.##.####	1	25.6	74	1.7	5	##.##.####	0	6471	0	1	1	1	1		0	0	70	110.32				2.5			152				1
10593624	Tromsø Study	0	46.5	40.4	1	2840	##.##.####	##.##.####	68.5	##.##.####	1	28	81	1.7	2	##.##.####	2	2840	0	1	1	0	1		1	0	86	81.41		0	0			6.09	193				4
10593826	Tromsø Study	0	60.5	60.5	1	4693	##.##.####	##.##.####	64.5	##.##.####	1	29.2	91.5	1.77	9	##.##.####	1	4693	0	1	1	0	0		0	0	91	77.2		0	1			4.46	171				3
10594120	Tromsø Study	0	52.4	70.3	0	6679	##.##.####	##.##.####	61.5	##.##.####	1	22.3	73	1.81	10	##.##.####	0	6679	0	1	3	1	1		0	0	83	86.69		0	0	3.9		5.14	157				3
10594221	Tromsø Study	0	53.2	71.6	1	2493	##.##.####	##.##.####	59.5	##.##.####	1	24.8	67.5	1.65	9	##.##.####	2	2493	0	1	2	1	1		0	0	72	102.83						5.79	147				3
10594524	Tromsø Study	0	52.3	48.8	0	6622	##.##.####	##.##.####	57.5	##.##.####	1	27.5	88	1.79	12	##.##.####	0	6622	0	0	2	0	1		0	0	84	86.67		0	0			4.75	120				4
10594625	Tromsø Study	0	58.8	58.1	0	6688	##.##.####	##.##.####	57.5	##.##.####	1	21.7	65	1.73	9	##.##.####	0	6688	0	0	1	0	1		0	0	61	125.38		0	0	2.5		3.58	136				3
10594928	Tromsø Study	0	51.4	68.6	0	6449	##.##.####	##.##.####	51.5	##.##.####	1	29.7	92	1.76	5	##.##.####	0	6449	0	0	2	1	1		0	0	77	98		0	0			7.66	132				1
10595626	Tromsø Study	0	43	54.2	0	6553	##.##.####	##.##.####	46.5	##.##.####	1	28.7	89	1.76	2	##.##.####	0	6553	0	1	2	1	1		0	0	61	130.9		0	0			4.99	148				4
10596425	Tromsø Study	0	74.3	80.5	0	6518	##.##.####	##.##.####	64.6	##.##.####	1	28.7	96	1.83	3	##.##.####	0	6518	0	1	1	0	1		0	0	65	113.8		0	1			5.09	171				1
10596526	Tromsø Study	0	59.2	58.7	0	6434	##.##.####	##.##.####	63.6	##.##.####	1	28.4	81	1.69	6	##.##.####	0	6434	0	0	2	0	1		0	0	75	96.78		0	0			4.69	136				2
10596627	Tromsø Study	0	48.5	43.2	0	6549	##.##.####	##.##.####	60.6	##.##.####	1	25	71.5	1.69	2	##.##.####	0	6549	0	1	1	0	1		0	0	61	124.05		0	0			2.89	142				4
10596728	Tromsø Study	0	78.2	86.1	0	6520	##.##.####	##.##.####	56.6	##.##.####	1	28.3	79	1.67	3	##.##.####	0	6520	0	1	2	0	1		0	0	68	110.96		0	0			5.4	151				1
10596930	Tromsø Study	0	43	54.2	1	4896	##.##.####	##.##.####	55.6	##.##.####	1	24.4	64	1.62	9	##.##.####	2	4896	0	1	1	1	1		0	0	53	148.47		0	0	3.1		3.05	143				3
10598932	Tromsø Study	0	64.7	66.6	1	5551	##.##.####	##.##.####	66.7	##.##.####	1	28.7	89	1.76	5	##.##.####	1	5551	0	1	1	0	1		0	0	74	97.35			1	2.2		3.99	190				1
10599024	Tromsø Study	0	33.1	37.2	1	3236	##.##.####	##.##.####	65.7	##.##.####	1	23.2	78.5	1.84	3	##.##.####	2	3236	0	1	1	1	1		0	0	87	81.01		0	0	2.4		2.41	138				1
10599226	Tromsø Study	0	44.7	57.1	1	1502	##.##.####	##.##.####	65.7	##.##.####	1	26	73.5	1.68	10	##.##.####	2	1502	0	1	3	1	1		0	0	71	102.42		0	1	4.9		4.65	143				3
10599529	Tromsø Study	0	39.8	48.6	0	6574	##.##.####	##.##.####	60.7	##.##.####	1	28.3	102	1.9	1	##.##.####	0	6574	0	1	2	1	1		0	0	72	102.42		0	0			3.32	221				4
10599731	Tromsø Study	0	42.7	34.9	0	6645	##.##.####	##.##.####	56.7	##.##.####	1	29.3	97	1.82	11	##.##.####	0	6645	0	1	3	0	1		1	0	64	118.96		0	0			4.71	149				3
10599832	Tromsø Study	0	64.2	65.9	1	5318	##.##.####	##.##.####	56.7	##.##.####	1	23.4	82	1.87	5	##.##.####	1	5318	0	1	2	0	0		0	0	97	73.62		0	0	3.4		5.51	153				1
10601109	Tromsø Study	0	86.2	97.6	0	6471	##.##.####	##.##.####	46.7	##.##.####	1	23.9	74	1.76	5	##.##.####	0	6471	0	0	2	0	1		0	0	67	117.37		0				4.03	127				1
10602009	Tromsø Study	0	60	59.8	0	6575	##.##.####	##.##.####	65.7	##.##.####	1	25.9	78.5	1.74	1	##.##.####	0	6575	0	0	2	0	1		0	0	83	85.53		1	1	2.7		3.41	135				4
10604314	Tromsø Study	0	60.8	84.7	1	3863	##.##.####	##.##.####	66.8	##.##.####	1	21.6	64	1.72	1	##.##.####	5	3863	0	0	1	1	1		0	0	63	117.18				0.8		3.67	128				4
10604415	Tromsø Study	0	48.3	43	0	6541	##.##.####	##.##.####	65.8	##.##.####	1	26.6	75	1.68	2	##.##.####	0	6541	0	0	1	0	0		0	0	76	94.66		0	0	6.7		3.13	121				4
10604516	Tromsø Study	0	67.4	70.5	1	3574	##.##.####	##.##.####	65.8	##.##.####	1	27.1	86	1.78	11	##.##.####	1	3574	0	1	1	0	1		0	0	82	86.71		0				4.16	185				3
10604617	Tromsø Study	0	53.4	50.3	0	6510	##.##.####	##.##.####	65.8	##.##.####	1	24.6	73.5	1.73	3	##.##.####	0	6510	0	1	1	0	0		0	0	67	109.48				3		4.74	168				1
10604718	Tromsø Study	0	49	44	1	3611	##.##.####	##.##.####	63.8	##.##.####	1	27.8	72	1.61	9	##.##.####	1	3611	0	0	1	0	1		0	0	71	103.03		0				4.73	129				3
10604920	Tromsø Study	0	39.8	30.7	0	6625	##.##.####	##.##.####	58.8	##.##.####	1	29.3	103.5	1.88	11	##.##.####	0	6625	0	1	1	0	1		0	0	79	92.61		0	0			2.38	149				3
10605012	Tromsø Study	0	61.5	62	0	6443	##.##.####	##.##.####	57.8	##.##.####	1	26	86	1.82	5	##.##.####	0	6443	0	1	2	0	1		0	0	67	112.4		0	0	1.9		3.48	153				1
10606720	Tromsø Study	0	45.6	58.7	1	4773	##.##.####	##.##.####	65.9	##.##.####	1	23.6	69	1.71	3	##.##.####	2	4773	0	0	1	1	1		0	0	59	126.74		0	0	4		4.66	127				1
10606821	Tromsø Study	0	51.9	69.4	1	6440	##.##.####	##.##.####	64.9	##.##.####	1	22.8	78	1.85	12	##.##.####	5	6440	0	0	2	1	1		0	0	74	97.89		0		1.5		4.86	128				4
10608621	Tromsø Study	0	60.2	83.7	1	6407	##.##.####	##.##.####	70	##.##.####	1	24.6	87	1.88	6	##.##.####	5	6407	0	1	1	1	1		0	0	62	118.23		0	1	2.3		3.54	140				2
10608924	Tromsø Study	0	52.2	48.6	0	6535	##.##.####	##.##.####	68	##.##.####	1	28	101	1.9	2	##.##.####	0	6535	0	1	2	0	1		0	0	82	86.13		0	1			2.71	142				4
10609016	Tromsø Study	0	59.4	58.9	0	6629	##.##.####	##.##.####	66	##.##.####	1	24.9	79	1.78	11	##.##.####	0	6629	0	1	1	0	1		0	0	73	99.1		0	0			3.48	163				3
10609521	Tromsø Study	0	52.7	49.3	0	6608	##.##.####	##.##.####	63	##.##.####	1	23.6	79	1.83	12	##.##.####	0	6608	0	0	1	0	1		0	0	93	75.65		0				3.63	134				4
10609622	Tromsø Study	0	58.1	57.1	0	6568	##.##.####	##.##.####	57	##.##.####	1	25.7	85	1.82	1	##.##.####	0	6568	1	1	1	0	1		0	0	69	108.95		0	1			5.15	178				4
10609824	Tromsø Study	0	77.5	85	0	6430	##.##.####	##.##.####	50	##.##.####	1	26.4	78	1.72	6	##.##.####	0	6430	0	1	1	0	1		0	0	86	86.78		0	1			4.9	140				2
10610614	Tromsø Study	0	68.6	72.3	1	5808	##.##.####	##.##.####	69.1	##.##.####	1	27	70	1.61	1	##.##.####	5	5808		1	2	0	1		0	0	55	136.12		0	0	3.6			156				4
10611009	Tromsø Study	0	46.1	39.8	0	6568	##.##.####	##.##.####	65.1	##.##.####	1	30.5	95.5	1.77	1	##.##.####	0	6568	0	1	1	0	1		0	0	107	63.92		0	0	8.8		4.88	181				4
10611110	Tromsø Study	0	66.3	68.9	1	6217	##.##.####	##.##.####	63.1	##.##.####	1	25.1	77	1.75	4	##.##.####	5	6217	0	1	1	0	1		0	0	74	98.45		0	1	1.7		5.22	160				1
10611312	Tromsø Study	0	44.2	37	1	6588	##.##.####	##.##.####	61.1	##.##.####	1	27.9	76	1.65	9	##.##.####	5	6588	0	1	1	0	1		0	0	55	139.56		0	0			5.36	184				3
10611413	Tromsø Study	0	50.7	67.3	0	6626	##.##.####	##.##.####	58.1	##.##.####	1	23.8	74.5	1.77	11	##.##.####	0	6626	0	1	1	1	1		0	0	72	103.33		0	1			6.61	156				3
10611716	Tromsø Study	0	88.8	101.4	1	3777	##.##.####	##.##.####	56.1	##.##.####	1	25	73	1.71	10	##.##.####	2	3777	0	1	1	0	1		0	0	79	93.5		0	1			3.98	168				3
10612212	Tromsø Study	0	65.4	92.6	1	2393	##.##.####	##.##.####	49.1	##.##.####	1	26	89	1.85	9	##.##.####	2	2393	0	0	2	1	1		0	0	67	116.18		0	0	2.5		6.09	131				3
10612515	Tromsø Study	0	48.6	63.8	0	6590	##.##.####	##.##.####	46.1	##.##.####	1	24.4	69	1.68	1	##.##.####	0	6590	0	1	1	1	1		1	0	58	138.99		0	0	2.8		8.13	144				4
10612919	Tromsø Study	0	50.7	46.4	0	6566	##.##.####	##.##.####	67.2	##.##.####	1	30.4	91	1.73	1	##.##.####	0	6566	0	0	1	0	1		0	0	83	85.14			1			5.06	116				4
10613011	Tromsø Study	0	62.5	63.4	1	5479	##.##.####	##.##.####	66.2	##.##.####	1	23.8	72	1.74	1	##.##.####	5	5479	0	0	2	0	1		0	0	71	102.27		0	0			4.04	139				4
10613617	Tromsø Study	0	42.8	53.8	1	6138	##.##.####	##.##.####	56.2	##.##.####	1	25.5	68.5	1.64	10	##.##.####	5	6138	0	1	1	1	1		0	0	73	102.39						5.76	155				3
10615013	Tromsø Study	0	57.9	79.6	1	3311	##.##.####	##.##.####	69.2	##.##.####	1	21.7	72	1.82	1	##.##.####	1	3311	0	1	1	1	1		0	0	96	71.55		0	0	8		4.46	150				4
10615114	Tromsø Study	0	69.5	73.5	0	6483	##.##.####	##.##.####	69.2	##.##.####	1	29	94	1.8	4	##.##.####	0	6483		1	2	0	1		0	0	73	98.15		0	1			4.08	157				1
10615215	Tromsø Study	0	61	61.3	0	6483	##.##.####	##.##.####	69.2	##.##.####	1	23.8	79	1.82	4	##.##.####	0	6483	0	1	2	0	1		0	0	81	87.05		0	1	3.1		3.66	168				1
10615316	Tromsø Study	0	45.4	38.8	1	2066	##.##.####	##.##.####	69.2	##.##.####	1	32.3	95.5	1.72	1	##.##.####	1	2066	0	1	1	0	1		0	0	93	74.22		0	1				166				4
10615417	Tromsø Study	0	67.3	70.4	0	6631	##.##.####	##.##.####	69.2	##.##.####	1	24.5	70	1.69	11	##.##.####	0	6631	0	1	2	0	1		0	1	69	104.75						4.61	162				3
10615821	Tromsø Study	0	67.3	70.4	1	5983	##.##.####	##.##.####	64.2	##.##.####	1	25.3	83	1.81	5	##.##.####	5	5983	0	1	2	0	1		0	0	80	89.66		0	1	0.7		3.89	150				1
10616014	Tromsø Study	0	62.3	63.2	0	6426	##.##.####	##.##.####	62.2	##.##.####	1	30.6	97	1.78	6	##.##.####	0	6426		1	2	0	0		0	0	100	69.76		1	1			6.13	163				2
10616115	Tromsø Study	0	50.2	66.5	1	3803	##.##.####	##.##.####	62.2	##.##.####	1	26.9	80.5	1.73	10	##.##.####	1	3803	0	1	1	1	1		1	0	72	101.91						6.21	126				3
10616216	Tromsø Study	0	45.3	58.1	1	1054	##.##.####	##.##.####	62.2	##.##.####	1	25.8	95	1.92	9	##.##.####	2	1054	0	1	3	1	1		0	0	67	110.74		0	0	5.6		4.43	166				3
10616317	Tromsø Study	0	57.9	79.7	1	2175	##.##.####	##.##.####	58.2	##.##.####	1	26.4	78	1.72	1	##.##.####	1	2175	0	1	2	1	1		0	0	58	132.57		0				4.06	146				4
10616418	Tromsø Study	0	55.5	53.4	0	6497	##.##.####	##.##.####	58.2	##.##.####	1	23.5	71	1.74	4	##.##.####	0	6497		1	1	0	0		0	0	85	85.29		0	0	2.3		3.71	155				1
10616519	Tromsø Study	0	41.7	51.9	0	6699	##.##.####	##.##.####	56.2	##.##.####	1	25.9	74	1.69	9	##.##.####	0	6699	0	1	1	1	1		0	0	61	125.96		0				5.22	141				3
10616721	Tromsø Study	0	62.7	87.9	1	2407	##.##.####	##.##.####	56.2	##.##.####	1	23.3	66.5	1.69	4	##.##.####	1	2407	0	0	2	1	1		0	0	70	107.47		0	0			4.26	121				1
10618420	Tromsø Study	0	50.6	67.1	1	873	##.##.####	##.##.####	66.3	##.##.####	1	28.4	90	1.78	3	##.##.####	1	873	0	0	1	1	1		1	0	97	71.32		0	1			5.78	104				1
10618622	Tromsø Study	0	67.3	70.3	0	6477	##.##.####	##.##.####	62.3	##.##.####	1	25.8	80	1.76	4	##.##.####	0	6477	0	1	1	0	1		0	0	96	73.1		0	0	5.4		3.93	142				1
10620110	Tromsø Study	0	48.1	42.7	0	6573	##.##.####	##.##.####	46.3	##.##.####	1	23.2	65.5	1.68	1	##.##.####	0	6573	0	0	3	0	0		0	0	90	83.64		0	0	1.3		5.75	123				4
10621010	Tromsø Study	0	51.4	47.4	0	6658	##.##.####	##.##.####	69.4	##.##.####	1	24.2	70	1.7	10	##.##.####	0	6658	0	0	1	0	1		0	0	71	101.29		0	0			3.47	135				3
10621111	Tromsø Study	0	55.2	52.9	1	5793	##.##.####	##.##.####	68.4	##.##.####	1	31.7	97	1.75	3	##.##.####	5	5793	0	1	1	0	1		0	0	84	83.67		0	0	3.4		4.56	142				1
10621414	Tromsø Study	0	49.7	45	0	6688	##.##.####	##.##.####	64.4	##.##.####	1	22	65	1.72	9	##.##.####	0	6688	0	1	1	0	1		1	0	55	138.08		0	0	5.1		2.84	144				3
10621515	Tromsø Study	0	52.7	49.3	0	6582	##.##.####	##.##.####	64.4	##.##.####	1	26.1	72	1.66	1	##.##.####	0	6582	0	1	1	0	1		0	0	71	102.84						8.92	147				4
10622011	Tromsø Study	0	61.5	62	0	6636	##.##.####	##.##.####	60.4	##.##.####	1	30.8	87	1.68	11	##.##.####	0	6636	0	1	3	0	1		0	0	88	81.33		0	0			4.2	144				3
10622112	Tromsø Study	0	56.9	78	1	3962	##.##.####	##.##.####	58.4	##.##.####	1	20.2	58.5	1.7	10	##.##.####	2	3962	0	0	1	1	1		0	0	71	104.9		0	0	5		4.5	127				3
10622213	Tromsø Study	0	44.7	37.8	0	6526	##.##.####	##.##.####	56.4	##.##.####	1	20.5	60.5	1.72	3	##.##.####	0	6526	0	0	2	0	0		0	0	70	107.39		0	0			4.1	109				1
10623517	Tromsø Study	0	51.7	47.8	0	6699	##.##.####	##.##.####	63.5	##.##.####	1	25.2	88	1.87	9	##.##.####	0	6699	0	1	1	0	1		0	0	69	106.59		0		5.3		4.75	149				3
10623719	Tromsø Study	0	56.4	54.7	0	6464	##.##.####	##.##.####	58.5	##.##.####	1	23.4	72.5	1.76	5	##.##.####	0	6464	0	1	1	0	1		0	0	100	70.63		0	1	1.4		2.28	146				1
10625115	Tromsø Study	0	34.1	38.9	0	6549	##.##.####	##.##.####	68.6	##.##.####	1	22.7	68	1.73	2	##.##.####	0	6549	0	0	2	1	1		0	0	80	88.47		0	0	1.4		2.5	139				4
10625317	Tromsø Study	0	50.8	46.6	0	6693	##.##.####	##.##.####	68.6	##.##.####	1	28.9	82.5	1.69	9	##.##.####	0	6693	0	1	2	0	1		1	0	71	101.53						5.24	170				3
10625418	Tromsø Study	0	60.5	60.5	1	6580	##.##.####	##.##.####	68.6	##.##.####	1	24.5	70	1.69	1	##.##.####	5	6580	0	1	2	0	0		0	0	102	66.84		0	1			5.48	178				4
10625620	Tromsø Study	0	46.7	40.6	0	6646	##.##.####	##.##.####	66.6	##.##.####	1	28.7	72.5	1.59	11	##.##.####	0	6646	0	1	2	0	0		0	0	109	62.28		0	0			4.29	165				3
10625721	Tromsø Study	0	40.8	32.2	0	6517	##.##.####	##.##.####	63.6	##.##.####	1	31.2	87	1.67	3	##.##.####	0	6517	1	1	2	0	1		0	0	90	78.42			0	4.1		4.77	129				1
10625822	Tromsø Study	0	36.1	42.3	1	5383	##.##.####	##.##.####	58.6	##.##.####	1	29.1	89	1.75	10	##.##.####	5	5383	1	1	1	1	1		0	0	65	116.07		0	1	0.8		4.91	154				3
10626621	Tromsø Study	0	56.4	77.1	1	3248	##.##.####	##.##.####	47.6	##.##.####	1	26.2	85	1.8	2	##.##.####	1	3248	0	1	1	1	1		0	0	70	111.15		0	0			3.24	141				4
10627723	Tromsø Study	0	43.5	36	1	3562	##.##.####	##.##.####	69.7	##.##.####	1	29.1	88	1.74	5	##.##.####	2	3562	0	1	1	0	1		0	0	73	98.01				2.1		4.85	198				1
10628219	Tromsø Study	0	46	39.7	0	6671	##.##.####	##.##.####	63.7	##.##.####	1	28.2	84.5	1.73	10	##.##.####	0	6671	0	1	3	0	0		0	0	67	110.2		0	0			4.13	140				3
10628320	Tromsø Study	0	64.9	91.6	0	6576	##.##.####	##.##.####	63.7	##.##.####	1	21.5	65	1.74	1	##.##.####	0	6576	0	0	3	1	1		1	0	61	122.8		0	1			2.83	132				4
10628421	Tromsø Study	0	61.8	62.4	0	6576	##.##.####	##.##.####	61.7	##.##.####	1	28.1	91	1.8	1	##.##.####	0	6576	0	1	1	0	1		0	0	92	76.93		0	0	2.2		8.53	175				4
10628522	Tromsø Study	0	51	46.8	0	6617	##.##.####	##.##.####	61.7	##.##.####	1	21.6	67	1.76	12	##.##.####	0	6617	0	0	1	0	0		0	0	68	109.04		0	1	1.9		4.03	130				4
10628623	Tromsø Study	0	74.4	107.9	0	6455	##.##.####	##.##.####	61.7	##.##.####	1	24.5	84	1.85	5	##.##.####	0	6455	0	1	1	1	1		0	1	70	105.45		0	1	2.3		1.93	140				1
10628825	Tromsø Study	0	92.3	138.6	0	6612	##.##.####	##.##.####	59.7	##.##.####	1	25.2	69.5	1.66	12	##.##.####	0	6612	0	1	2	1	1		0	0	69	107.93		0	0			4.39	141				4
10629018	Tromsø Study	0	62.7	87.9	1	1719	##.##.####	##.##.####	56.7	##.##.####	1	24.1	87	1.9	2	##.##.####	2	1719	0	0	1	1	1		0	0	61	125.74				4.1		3.68	137				4
10629119	Tromsø Study	0	48.6	63.8	0	6616	##.##.####	##.##.####	56.7	##.##.####	1	25.7	86	1.83	12	##.##.####	0	6616	0	1	2	1	1		0	0	79	93.3		0	0	2.2		3.02	143				4
10630111	Tromsø Study	0	47.9	42.4	1	4427	##.##.####	##.##.####	47.7	##.##.####	1	29.4	92	1.77	11	##.##.####	1	4427	0	1	2	0	0		0	0	77	99.53		0	0	1		4.56	157				3
10630616	Tromsø Study	0	60	59.9	0	6645	##.##.####	##.##.####	44.7	##.##.####	1	27.9	77	1.66	11	##.##.####	0	6645	0	1	1	0	0		0	0	77	100.85		0	0	1.9		4.75	140				3
10631011	Tromsø Study	0	53.3	50.2	1	6175	##.##.####	##.##.####	65.7	##.##.####	1	30.7	95	1.76	6	##.##.####	5	6175	0	1	1	0	1		1	0	92	75.95			1	4.5			175				2
10631112	Tromsø Study	0	47.9	62.6	1	1747	##.##.####	##.##.####	65.7	##.##.####	1	23.8	77	1.8	5	##.##.####	5	1747	0	0	1	1	1		0	0	60	124.38		0	0			5.17	136				1
10631516	Tromsø Study	0	61.9	62.6	0	6443	##.##.####	##.##.####	58.7	##.##.####	1	23.6	74	1.77	5	##.##.####	0	6443	0	0	2	0	1		0	0	60	127.26			0	2.1		4.4	126				1
10632012	Tromsø Study	0	38.2	45.9	0	6615	##.##.####	##.##.####	49.7	##.##.####	1	26.6	75	1.68	12	##.##.####	0	6615	0	1	2	1	1		0	0	80	94.45		0	0	1.7		5.61	149				4
10632113	Tromsø Study	0	40.8	50.4	0	6615	##.##.####	##.##.####	49.7	##.##.####	1	23.9	75	1.77	12	##.##.####	0	6615	1	1	1	1	1		0	0	67	115.89		0	0			5.27	143				4
10632517	Tromsø Study	0	60.3	60.2	0	6702	##.##.####	##.##.####	47.7	##.##.####	1	32.7	106	1.8	9	##.##.####	0	6702	0	0	2	0	1		0	0	67	116.87		0	0	0.9			135				3
10633316	Tromsø Study	0	56.4	54.7	1	658	##.##.####	##.##.####	69.8	##.##.####	1	25.2	91	1.9	10	##.##.####	2	658	0	1	1	0	1		0	0	67	108.17						3.23	177				3
10633518	Tromsø Study	0	59.3	58.8	0	6510	##.##.####	##.##.####	61.8	##.##.####	1	25.1	87	1.86	3	##.##.####	0	6510	0	0	1	0	1		0	0	82	87.82		0	0	3.8		6.82	126				1
10633619	Tromsø Study	0	47.6	62	1	381	##.##.####	##.##.####	57.8	##.##.####	1	33	113	1.85	10	##.##.####	1	381	0	0	1	1	1		0	0	79	92.94		0	0			5.43	113				3
10633821	Tromsø Study	0	49.2	64.8	0	6611	##.##.####	##.##.####	55.8	##.##.####	1	31.7	106	1.83	12	##.##.####	0	6611	0	1	3	1	1		0	0	77	96.41		0	0			4.07	141				4
10633922	Tromsø Study	0	59.3	58.8	0	6443	##.##.####	##.##.####	55.8	##.##.####	1	31.3	96	1.75	5	##.##.####	0	6443	0	1	1	0	0		0	0	80	92.25						4.02	159				1
10634721	Tromsø Study	0	57.5	79	0	6450	##.##.####	##.##.####	47.8	##.##.####	1	23.8	72	1.74	5	##.##.####	0	6450	0	0	1	1	1		0	0	68	114.84		0	1	2.3		5.48	132				1
10635722	Tromsø Study	0	49	44	1	3952	##.##.####	##.##.####	69.9	##.##.####	1	25.4	88	1.86	2	##.##.####	1	3952	0	0	1	0	1		0	0	119	55.73		0	0	5.1		3.85	124				4
10635823	Tromsø Study	0	36.7	26.3	0	6570	##.##.####	##.##.####	69.9	##.##.####	1	27.8	72	1.61	1	##.##.####	0	6570	0	1	1	0	1		0	0	62	118.27		0	1			4.5	172				4
10635924	Tromsø Study	0	46.3	59.9	0	6440	##.##.####	##.##.####	65.9	##.##.####	1	22.9	67	1.71	6	##.##.####	0	6440	0	0	1	1	1		0	0	57	131.89		0	0			4.01	114				2
10636117	Tromsø Study	0	67.7	70.9	0	6570	##.##.####	##.##.####	57.9	##.##.####	1	21.5	66.5	1.76	1	##.##.####	0	6570	0	0	2	0	1		0	0	76	97.15		0	1			3.14	126				4
10636319	Tromsø Study	0	58.7	81	0	6610	##.##.####	##.##.####	51.9	##.##.####	1	25.9	85	1.81	12	##.##.####	0	6610	0	0	1	1	1		0	0	65	118.97		0	0			5.36	128				4
10637017	Tromsø Study	0	55.5	53.3	1	3266	##.##.####	##.##.####	65	##.##.####	1	36.4	104	1.69	6	##.##.####	2	3266	0	1	2	0	0		0	0	126	52.95		0	1	2.2		3.57	148				2
10637118	Tromsø Study	0	48.6	63.7	1	2273	##.##.####	##.##.####	64	##.##.####	1	25.8	79	1.75	2	##.##.####	2	2273	0	1	2	1	1		0	0	88	80.38		0	1	1.5		4.58	165				4
10637219	Tromsø Study	0	61.6	62.2	0	6430	##.##.####	##.##.####	64	##.##.####	1	30.6	98	1.79	6	##.##.####	0	6430	0	1	1	0	1		0	0	92	76.36		0				4.71	186				2
10639221	Tromsø Study	0	40.7	50.2	1	5142	##.##.####	##.##.####	66.1	##.##.####	1	23.4	76.5	1.81	1	##.##.####	5	5142	0	0	1	1	1		0	0	69	105.73		0	0	2.2		5.37	124				4
10639524	Tromsø Study	0	52.5	70.5	0	6478	##.##.####	##.##.####	58.1	##.##.####	1	25.6	75	1.71	4	##.##.####	0	6478	0	0	2	1	1		0	0	81	90.2		0	1			5.56	138				1
10639625	Tromsø Study	0	55.5	53.3	0	6696	##.##.####	##.##.####	57.1	##.##.####	1	24.3	72	1.72	9	##.##.####	0	6696	0	1	3	0	1		0	0	58	133.08			1			3.62	151				3
10639928	Tromsø Study	0	52.3	70.1	0	6659	##.##.####	##.##.####	52.1	##.##.####	1	25.3	76.5	1.74	10	##.##.####	0	6659	0	0	2	1	1		0	0	57	138.33		0	0			4.47	128				3
10640112	Tromsø Study	0	59.7	59.4	1	6082	##.##.####	##.##.####	48.1	##.##.####	1	30.6	91.5	1.73	11	##.##.####	5	6082	0	0	2	0	1		0	0	71	109.12		0	0	2.7		6.01	124				3
10640920	Tromsø Study	0	58.1	57.1	1	6080	##.##.####	##.##.####	58.2	##.##.####	1	26.6	79.5	1.73	9	##.##.####	5	6080	0	1	2	0	0		0	0	75	98.54		0	0	3.8		3.61	149				3
10641012	Tromsø Study	0	61.6	86.1	1	3008	##.##.####	##.##.####	55.2	##.##.####	1	20.5	62	1.74	11	##.##.####	2	3008	0	0	2	1	1		1	0	76	98.09		0	0			6.39	101				3
10641820	Tromsø Study	0	55.3	75.2	1	4399	##.##.####	##.##.####	45.2	##.##.####	1	26.5	84	1.78	10	##.##.####	2	4399	0	0	2	1	1		0	0	70	112.33		0	0			2.76	118				3
10642619	Tromsø Study	0	49.6	44.9	1	5237	##.##.####	##.##.####	68.2	##.##.####	1	35.8	107	1.73	9	##.##.####	2	5237	0	1	2	0	1		0	0	92	75.38						5.03	144				3
10643115	Tromsø Study	0	65.6	67.9	1	3692	##.##.####	##.##.####	56.2	##.##.####	1	29.7	92	1.76	12	##.##.####	2	3692	0	0	1	0	1		0	0	64	119.18		0				4.43	137				4
10643216	Tromsø Study	0	62.6	63.6	0	6483	##.##.####	##.##.####	56.2	##.##.####	1	22.6	70	1.76	4	##.##.####	0	6483	0	0	3	0	0		0	0	65	117.06		0	0	3.2		3.66	138				1
10643519	Tromsø Study	0	47.4	61.7	0	6587	##.##.####	##.##.####	54.2	##.##.####	1	26.4	81	1.75	1	##.##.####	0	6587	0	0	1	1	1		0	0	73	103.14		0		1.5		4.82	121				4
10643721	Tromsø Study	0	48.5	63.5	0	6681	##.##.####	##.##.####	50.2	##.##.####	1	24.5	78.5	1.79	10	##.##.####	0	6681	0	0	2	1	1		0	0	87	85.56		0				5.58	126				3
10645218	Tromsø Study	0	35.1	24	1	672	##.##.####	##.##.####	67.3	##.##.####	1	27.4	83	1.74	1	##.##.####	1	672	0	1	1	0	0		1	0	73	98.71		0	0	4.1		8.17	146				4
10645319	Tromsø Study	0	54	73	1	1542	##.##.####	##.##.####	65.3	##.##.####	1	22.6	67	1.72	4	##.##.####	2	1542	0	0	1	1	1		0	0	67	109.65		0	0			4.55	132				1
10645420	Tromsø Study	0	41.7	33.5	0	6652	##.##.####	##.##.####	63.3	##.##.####	1	27.7	84	1.74	11	##.##.####	0	6652	0	1	2	0	1		0	0	64	116.33		0	0	10.7		4.27	173				3
10645521	Tromsø Study	0	60	59.9	1	2629	##.##.####	##.##.####	58.3	##.##.####	1	26.5	78.5	1.72	9	##.##.####	2	2629	0	1	1	0	1		0	1	70	106.67		0	1			4.15	152				3
10645925	Tromsø Study	0	54.2	73.4	1	4447	##.##.####	##.##.####	52.3	##.##.####	1	29.5	101	1.85	9	##.##.####	5	4447	0	0	3	1	1		0	0	70	109.05			0	2.5		5.74	120				3
10647018	Tromsø Study	0	53.9	72.8	0	6471	##.##.####	##.##.####	67.4	##.##.####	1	33.7	79	1.53	5	##.##.####	0	6471	0	1	1	1	1		0	0	65	112.82				3.9		4.85	152				1
10647220	Tromsø Study	0	62.2	63	1	543	##.##.####	##.##.####	66.4	##.##.####	1	23.3	79	1.84	5	##.##.####	2	543	0	0	1	0	1		0	0	108	62.99		0	0			4.92	136				1
10647422	Tromsø Study	0	51.2	68.2	1	4242	##.##.####	##.##.####	65.4	##.##.####	1	29.8	87	1.71	5	##.##.####	2	4242	0	1	1	1	1		0	0	81	88.06		0	0			4.14	151				1
10647624	Tromsø Study	0	56.1	54.2	1	6463	##.##.####	##.##.####	56.4	##.##.####	1	27.5	90	1.81	11	##.##.####	5	6463	0	1	1	0	0		0	0	65	116.98		0				5.38	143				3
10647725	Tromsø Study	0	65.6	67.9	0	6469	##.##.####	##.##.####	55.4	##.##.####	1	24.6	78	1.78	5	##.##.####	0	6469	0	1	2	0	1		0	0	79	93.74		0	0	2		4.73	173				1
10648423	Tromsø Study	0	68.8	98.3	0	6633	##.##.####	##.##.####	50.4	##.##.####	1	27.7	84	1.74	11	##.##.####	0	6633	0	0	3	1	1		0	0	67	115.57		0	0			4.9	124				3
10649929	Tromsø Study	0	57.8	56.6	0	6658	##.##.####	##.##.####	69.5	##.##.####	1	27.6	76	1.66	10	##.##.####	0	6658	0	1	1	0	1		0	0	73	98.07		0		2.6		4.19	133				3
10650012	Tromsø Study	0	51.6	68.9	1	3500	##.##.####	##.##.####	69.5	##.##.####	1	36.7	115	1.77	5	##.##.####	2	3500	0	1	1	1	1		0	0	85	82.27		0	0	4.2		3.09	159				1
10650113	Tromsø Study	0	55.7	53.6	1	5392	##.##.####	##.##.####	66.5	##.##.####	1	31.1	90	1.7	3	##.##.####	5	5392	0	1	2	0	0		0	0	85	83.01						4.28	138				1
10650214	Tromsø Study	0	56.7	55.1	0	6527	##.##.####	##.##.####	66.5	##.##.####	1	24.4	76.5	1.77	3	##.##.####	0	6527	0	1	1	0	0		0	1	108	62.97		0	1			5.57	129				1
10650517	Tromsø Study	0	58.6	57.8	0	6520	##.##.####	##.##.####	63.5	##.##.####	1	24	80.5	1.83	3	##.##.####	0	6520	0	0	1	0	1		0	0	79	91.18		0	0			4.46	119				1
10650618	Tromsø Study	0	42.7	53.6	1	3790	##.##.####	##.##.####	63.5	##.##.####	1	21.8	70	1.79	3	##.##.####	5	3790	0	0	1	1	1		0	0	63	118.39		0	0	2.6		3.27	133				1
10650820	Tromsø Study	0	46.1	59.5	0	6581	##.##.####	##.##.####	61.5	##.##.####	1	35.4	120	1.84	1	##.##.####	0	6581	0	1	1	1	1		0	0	56	136.51			1			3.61	155				4
10651114	Tromsø Study	0	87.7	99.8	0	6520	##.##.####	##.##.####	56.5	##.##.####	1	24	71	1.72	3	##.##.####	0	6520	0	0	1	0	1		0	0	60	128.25		0	0			4.05	124				1
10651720	Tromsø Study	0	62.1	86.8	0	6659	##.##.####	##.##.####	51.5	##.##.####	1	28.6	90.5	1.78	10	##.##.####	0	6659	0	1	1	1	1		0	0	62	125.83		0	0	2.3		4.22	155				3
10651821	Tromsø Study	0	58.1	80.1	0	6553	##.##.####	##.##.####	51.5	##.##.####	1	23.4	75	1.79	2	##.##.####	0	6553	0	1	3	1	1		0	0	61	128.22		0	0			5.96	138				4
10652721	Tromsø Study	0	62.5	87.6	0	6469	##.##.####	##.##.####	46.5	##.##.####	1	33.7	120.5	1.89	5	##.##.####	0	6469	0	0	2	1	1		0	0	81	94.37		0				5.93	135				1
10653823	Tromsø Study	0	42.1	34	0	6699	##.##.####	##.##.####	61.6	##.##.####	1	21	62	1.72	9	##.##.####	0	6699	0	0	1	0	1		0	0	59	128.49		0	0	2.9		4.55	114				3
10654117	Tromsø Study	0	50.4	66.9	1	2860	##.##.####	##.##.####	60.6	##.##.####	1	22.2	71	1.79	10	##.##.####	2	2860		1	1	1	1		0	0	69	107.61						2.75	143				3
10654319	Tromsø Study	0	60.2	60.1	0	6548	##.##.####	##.##.####	57.6	##.##.####	1	25.7	88	1.85	2	##.##.####	0	6548	1	1	3	0	1		0	0	86	84.32		0	0			3.1	141				4
10655320	Tromsø Study	0	53.4	50.3	0	6464	##.##.####	##.##.####	61.7	##.##.####	1	31.5	90	1.69	5	##.##.####	0	6464	0	1	1	0	0		0	0	90	78.9			1	2.2		4.29	137				1
10655421	Tromsø Study	0	49.8	65.8	1	5599	##.##.####	##.##.####	59.7	##.##.####	1	22.7	71	1.77	11	##.##.####	1	5599	0	1	2	1	1		0	0	83	87.21		0	0			4.25	156				3
10655623	Tromsø Study	0	50.5	67	0	6644	##.##.####	##.##.####	55.7	##.##.####	1	23.9	71.5	1.73	11	##.##.####	0	6644	0	1	2	1	1		0	0	78	95.02		0	0	4.1		2.74	145				3
10656725	Tromsø Study	0	60.2	60.1	0	6450	##.##.####	##.##.####	62.7	##.##.####	1	23.7	75	1.78	5	##.##.####	0	6450	0	1	2	0	0		0	0	98	71.28		0	0			1.97	182				1
10656826	Tromsø Study	0	44.2	37.1	0	6615	##.##.####	##.##.####	61.7	##.##.####	1	27	79	1.71	12	##.##.####	0	6615	0	1	1	0	0		0	0	77	94.47		0	0	3		3.6	140				4
10656927	Tromsø Study	0	43.3	54.6	0	6566	##.##.####	##.##.####	59.7	##.##.####	1	33.3	109	1.81	1	##.##.####	0	6566	0	1	1	1	1		0	0	63	119.88		0	0			6.78	168				4
10657019	Tromsø Study	0	50.7	67.4	1	5392	##.##.####	##.##.####	59.7	##.##.####	1	27.5	88	1.79	5	##.##.####	2	5392	0	1	1	1	1		0	0	68	109.77						3.4	148				1
10657120	Tromsø Study	0	36	42.2	0	6616	##.##.####	##.##.####	57.7	##.##.####	1	25.5	75.5	1.72	12	##.##.####	0	6616	0	0	1	1	1		0	0	96	74.24		0	0	1.5			118				4
10657221	Tromsø Study	0	72.5	77.9	0	6442	##.##.####	##.##.####	56.7	##.##.####	1	23.9	76.5	1.79	5	##.##.####	0	6442		0	1	0	1		0	0	62	123.4		0	0				117				1
10657423	Tromsø Study	0	44.4	37.4	1	1244	##.##.####	##.##.####	55.7	##.##.####	1	24.4	90	1.92	9	##.##.####	5	1244	0	1	3	0	0		0	0	77	96.45		0				3.52	170				3
10657625	Tromsø Study	0	68.2	71.6	0	6696	##.##.####	##.##.####	55.7	##.##.####	1	29.4	91	1.76	9	##.##.####	0	6696	0	1	3	0	1		0	0	67	113.24		0	1	2.2		2.56	143				3
10659930	Tromsø Study	0	72.9	78.4	1	5051	##.##.####	##.##.####	66.8	##.##.####	1	27.8	92	1.82	5	##.##.####	1	5051	0	0	1	0	1		1	0	75	95.82		0	1			6.04	134				1
10660013	Tromsø Study	0	55.2	52.9	0	6574	##.##.####	##.##.####	63.8	##.##.####	1	21.9	75	1.85	1	##.##.####	0	6574	0	1	2	0	1		0	0	79	91.09		0	1			2.92	173				4
10660215	Tromsø Study	0	63.3	88.9	1	2029	##.##.####	##.##.####	60.8	##.##.####	1	21.4	64	1.73	5	##.##.####	2	2029	0	1	1	1	1		0	0	59	128.83		0	1			2.74	151				1
10661923	Tromsø Study	0	58.7	81	1	1136	##.##.####	##.##.####	68.9	##.##.####	1	24.5	81	1.82	6	##.##.####	5	1136	0	1	3	1	1		0	0	83	84.71		0	0	2.5		5.19	163				2
10662015	Tromsø Study	0	40.2	31.3	1	5052	##.##.####	##.##.####	66.9	##.##.####	1	22.8	69	1.74	10	##.##.####	5	5052	0	1	1	0	0		0	0	79	90.22						3.24	141				3
10662116	Tromsø Study	0	61.9	62.6	0	6440	##.##.####	##.##.####	66.9	##.##.####	1	26.1	71	1.65	6	##.##.####	0	6440	0	1	1	0	0		0	0	76	94.34		0				4.54	139				2
10662217	Tromsø Study	0	94.9	110.1	0	6435	##.##.####	##.##.####	65.9	##.##.####	1	23.4	81	1.86	6	##.##.####	0	6435	0	0	3	0	0		0	0	62	119.69			1			3.42	121				2
10663824	Tromsø Study	0	53.1	71.5	0	6569	##.##.####	##.##.####	67	##.##.####	1	28	79	1.68	1	##.##.####	0	6569	0	1		1	1		0	0	61	121.55		0	0	2.2		4.36	140				4
10663925	Tromsø Study	0	47.7	42.1	0	6505	##.##.####	##.##.####	62	##.##.####	1	27.5	74	1.64	3	##.##.####	0	6505	0	0	2	0	1		0	0	51	151.82				2		2.01	136				1
10664017	Tromsø Study	0	84.7	95.5	0	6430	##.##.####	##.##.####	62	##.##.####	1	26.8	82	1.75	6	##.##.####	0	6430	0	0	1	0	1		0	0	74	98.8		0	0			3.6	133				2
10664118	Tromsø Study	0	83	122.6	0	6429	##.##.####	##.##.####	59	##.##.####	1	23.7	76	1.79	6	##.##.####	0	6429	0	0	2	1	1		0	0	84	86.22		0	1			3.51	129				2
10664219	Tromsø Study	0	53.5	50.5	0	6426	##.##.####	##.##.####	58	##.##.####	1	24.7	73	1.72	6	##.##.####	0	6426	0	0	2	0	1		0	0	76	97.11			1			5.99	126				2
10664421	Tromsø Study	0	48.1	42.7	1	365	##.##.####	##.##.####	56	##.##.####	1	21.9	77.5	1.88	10	##.##.####	2	365	0	1	2	0	1		0	1	57	136.32				2.1		2.6	158				3
10664724	Tromsø Study	0	71.4	76.2	0	6673	##.##.####	##.##.####	51	##.##.####	1	28.9	87.5	1.74	10	##.##.####	0	6673		1	2	0	1		1	0	73	104.42		0	0	3.9		5.27	149				3
10665220	Tromsø Study	0	65.2	67.3	0	6458	##.##.####	##.##.####	47	##.##.####	1	27	80	1.72	5	##.##.####	0	6458	0	0	1	0	1		0	0	88	85.57		0	1			5.48	126				1
10665422	Tromsø Study	0	48.6	43.4	1	1027	##.##.####	##.##.####	69.1	##.##.####	1	23.7	70	1.72	1	##.##.####	1	1027	0	1	3	0	1		0	0	73	98.18				3.2		6.47	155				4
10665927	Tromsø Study	0	40.5	49.9	1	1828	##.##.####	##.##.####	65.1	##.##.####	1	26.9	81.5	1.74	10	##.##.####	2	1828	0	0	1	1	1		0	0	65	113.62				2.9		4.34	131				3
10666019	Tromsø Study	0	50	66.2	0	6499	##.##.####	##.##.####	62.1	##.##.####	1	29.4	93	1.78	4	##.##.####	0	6499	0	0	1	1	1		0	0	72	101.94		0	1	3.1		5.99	114				1
10666120	Tromsø Study	0	31.7	34.8	0	6610	##.##.####	##.##.####	62.1	##.##.####	1	25.3	71.5	1.68	12	##.##.####	0	6610	0	1	1	1	1		0	0	73	100.33		0	0			3.88	196				4
10667424	Tromsø Study	0	55.3	75.2	0	6500	##.##.####	##.##.####	48.1	##.##.####	1	23.5	76	1.8	4	##.##.####	0	6500	0	1	2	1	1		0	0	70	110.92		0	0			4.31	142				1
10668021	Tromsø Study	0	54.9	74.5	1	2792	##.##.####	##.##.####	69.2	##.##.####	1	24.9	90	1.9	1	##.##.####	5	2792	0	1	1	1	1		0	0	89	78.09		0	0			6.41	161				4
10668223	Tromsø Study	0	57	55.5	1	5296	##.##.####	##.##.####	67.2	##.##.####	1	30.9	100	1.8	11	##.##.####	1	5296	0	1	1	0	1		1	0	77	92.84		0	1			4.64	131				3
10668526	Tromsø Study	0	51.7	47.9	0	6625	##.##.####	##.##.####	63.2	##.##.####	1	18.5	58	1.77	11	##.##.####	0	6625	0	0	1	0	1		0	1	114	59.77		0				3.47	115				3
10668829	Tromsø Study	0	38.6	29	0	6687	##.##.####	##.##.####	58.2	##.##.####	1	27.1	82	1.74	9	##.##.####	0	6687	0	1	2	0	0		0	0	67	112.24		0	0			4.23	134				3
10669022	Tromsø Study	0	67.1	70.1	0	6630	##.##.####	##.##.####	57.2	##.##.####	1	26.5	82	1.76	11	##.##.####	0	6630	0	1	2	0	0		0	0	82	89.21		0	1			5.03	178				3
10669123	Tromsø Study	0	52.1	48.4	0	6682	##.##.####	##.##.####	56.2	##.##.####	1	31.2	99	1.78	10	##.##.####	0	6682	0	1	1	0	1		0	0	73	102.39		0	0	2.4		2.67	173				3
10669325	Tromsø Study	0	39.6	30.4	0	6531	##.##.####	##.##.####	52.2	##.##.####	1	24.3	85	1.87	3	##.##.####	0	6531	0	0	2	0	1		0	0	89	82.69		0	0	3.5		2.22	125				1
10669931	Tromsø Study	0	56.1	76.6	1	5022	##.##.####	##.##.####	48.2	##.##.####	1	28.9	101	1.87	4	##.##.####	2	5022	0	0	2	1	1		0	0	56	143.43		0	1	6.4		3.84	129				1
10670923	Tromsø Study	0	47.6	62.1	1	6318	##.##.####	##.##.####	66.2	##.##.####	1	21.4	54	1.59	9	##.##.####	5	6318	0	0	1	1	1		0	0	56	134.48		0	1			4.02	130				3
10671015	Tromsø Study	0	67.4	95.9	0	6500	##.##.####	##.##.####	65.2	##.##.####	1	25.8	72	1.67	4	##.##.####	0	6500	0	1	2	1	1		0	0	78	92.03		0	1			4.61	173				1
10671217	Tromsø Study	0	40.4	49.7	1	4366	##.##.####	##.##.####	61.2	##.##.####	1	25.4	79.5	1.77	4	##.##.####	5	4366	0	1	3	1	1		0	0	65	115.05		0	1	1.8		4.09	184				1
10671318	Tromsø Study	0	48.1	42.7	0	6587	##.##.####	##.##.####	58.2	##.##.####	1	25.2	78	1.76	1	##.##.####	0	6587	0	1	3	0	0		0	0	50	157.33						4.22	168				4
10671419	Tromsø Study	0	58.4	80.6	0	6483	##.##.####	##.##.####	58.2	##.##.####	1	21.8	67.5	1.76	4	##.##.####	0	6483	0	0	3	1	1		0	0	70	106.71						6.31	125				1
10671621	Tromsø Study	0	62.1	86.9	0	6478	##.##.####	##.##.####	54.2	##.##.####	1	32.7	98	1.73	4	##.##.####	0	6478	0	0	1	1	1		0	0	86	85.37		0	1				130				1
10672218	Tromsø Study	0	63.2	88.7	0	6693	##.##.####	##.##.####	50.2	##.##.####	1	21.8	58.5	1.64	9	##.##.####	0	6693	0	0	2	1	1		0	0	59	133.94		0		2.5		4.38	125				3
10674220	Tromsø Study	0	72.5	77.8	0	6559	##.##.####	##.##.####	61.3	##.##.####	1	23.7	75	1.78	2	##.##.####	0	6559	0	0	1	0	1		0	0	76	96.03		0	1			4.18	115				4
10674321	Tromsø Study	0	59.8	59.6	1	5012	##.##.####	##.##.####	61.3	##.##.####	1	22.9	70	1.75	4	##.##.####	1	5012	0	1	1	0	1		0	0	61	123.76		0	0	2.8		5.68	149				1
10674422	Tromsø Study	0	66.3	68.9	0	6695	##.##.####	##.##.####	58.3	##.##.####	1	25.4	75	1.72	9	##.##.####	0	6695	0	1	3	0	0		0	1	80	91.44		0	1	4		3.78	182				3
10674927	Tromsø Study	0	40.1	31.2	0	6525	##.##.####	##.##.####	55.3	##.##.####	1	22.6	67	1.72	3	##.##.####	0	6525	0	0	1	0	1		0	0	74	101.12		0				3.26	128				1
10675625	Tromsø Study	0	56.6	77.5	0	6572	##.##.####	##.##.####	51.3	##.##.####	1	24.4	68	1.67	1	##.##.####	0	6572	0	0	1	1	1		0	0	62	125.93			0			6.26	139				4
10675827	Tromsø Study	0	48.9	43.8	0	6525	##.##.####	##.##.####	50.3	##.##.####	1	31.2	100	1.79	3	##.##.####	0	6525	0	1	1	0	1		1	0	95	77.27		0	0	2.8		5.52	164				1
10676626	Tromsø Study	0	40.3	49.5	1	2647	##.##.####	##.##.####	68.4	##.##.####	1	23	63.5	1.66	10	##.##.####	5	2647	0	1	1	1	1		0	0	85	82.54		0	0	2.1		3.57	193				3
10676727	Tromsø Study	0	51.1	47	0	6582	##.##.####	##.##.####	63.4	##.##.####	1	27	79	1.71	1	##.##.####	0	6582	0	0	1	0	1		0	0	67	110.31		0				4.27	137				4
10676929	Tromsø Study	0	42.6	34.7	1	3685	##.##.####	##.##.####	61.4	##.##.####	1	30	92	1.75	1	##.##.####	1	3685	0	1	1	0	0		1	0	96	73.31		0	0	2.4		4.18	171				4
10678527	Tromsø Study	0	59.9	59.7	0	6587	##.##.####	##.##.####	64.5	##.##.####	1	25.2	78	1.76	1	##.##.####	0	6587	0	1	3	0	1		0	0	96	72.58		0				4.61	161				4
10678628	Tromsø Study	0	57.4	56.1	1	2491	##.##.####	##.##.####	63.5	##.##.####	1	29.7	76	1.6	9	##.##.####	5	2491	0	1	2	0	1		0	0	75	96.81						5.73	165				3
10678729	Tromsø Study	0	51.7	69.1	1	4453	##.##.####	##.##.####	62.5	##.##.####	1	22.4	67	1.73	9	##.##.####	2	4453	0	0	1	1	1		0	0	58	130.66						3.44	122				3
10678931	Tromsø Study	0	52.8	70.9	1	5988	##.##.####	##.##.####	60.5	##.##.####	1	26.8	82	1.75	11	##.##.####	5	5988	0	1	3	1	1		0	0	87	82.38		0	0	4.1		4.3	152				3
10679427	Tromsø Study	0	41.1	32.6	0	6553	##.##.####	##.##.####	55.5	##.##.####	1	26.4	79	1.73	2	##.##.####	0	6553	0	1	2	0	0		1	0	95	75.74		0	0			2.32	141				4
10680823	Tromsø Study	0	41.6	33.3	0	6679	##.##.####	##.##.####	64.6	##.##.####	1	28	82	1.71	10	##.##.####	0	6679	0	1	1	0	1		0	0	63	117.98		0	0			5.78	152				3
10681016	Tromsø Study	0	40.8	32.1	1	5197	##.##.####	##.##.####	61.6	##.##.####	1	28.7	89	1.76	9	##.##.####	2	5197	0	1	1	0	1		0	0	70	105.48		0	0			4.4	188				3
10681925	Tromsø Study	0	54.1	73.2	0	6674	##.##.####	##.##.####	47.6	##.##.####	1	28	82	1.71	10	##.##.####	0	6674	0	1	2	1	1		0	0	80	95.28		0	0	1.4		6.01	139				3
10683523	Tromsø Study	0	53.3	50.1	1	5015	##.##.####	##.##.####	60.7	##.##.####	1	30.7	111	1.9	1	##.##.####	1	5015	0	1	1	0	1		0	0	61	124.01		0	0	2.1		4.48	175				4
10683826	Tromsø Study	0	63.2	64.5	0	6455	##.##.####	##.##.####	57.7	##.##.####	1	35.4	116	1.81	5	##.##.####	0	6455	0	1	2	0	1		0	0	79	92.97		0		2.4		5.88	145				1
10684019	Tromsø Study	0	52.2	70	0	6609	##.##.####	##.##.####	56.7	##.##.####	1	23.1	74	1.79	12	##.##.####	0	6609	0	1	2	1	1		0	0	67	112.84		0	0			5.81	138				4
10684120	Tromsø Study	0	55.5	53.3	0	6576	##.##.####	##.##.####	55.7	##.##.####	1	24.3	84	1.86	1	##.##.####	0	6576	0	0	2	0	1		1	0	87	83.77		0	0	2.8		4.11	123				4
10686122	Tromsø Study	0	44.3	37.2	0	6545	##.##.####	##.##.####	69.7	##.##.####	1	24.4	73	1.73	2	##.##.####	0	6545	0	0	3	0	1		0	0	75	95		0	1	2		3.47	123				4
10686223	Tromsø Study	0	36	42.2	1	415	##.##.####	##.##.####	68.7	##.##.####	1	28.6	87.5	1.75	1	##.##.####	5	415	0	1	1	1	1		1	0	85	82.46		0	0	3.7		3.83	149				4
10686425	Tromsø Study	0	83.4	123.4	1	2089	##.##.####	##.##.####	68.7	##.##.####	1	22.9	70	1.75	5	##.##.####	5	2089	0	1	2	1	1		1	0	78	91.06		0	0			3.57	187				1
10686829	Tromsø Study	0	68.2	71.7	1	1597	##.##.####	##.##.####	64.7	##.##.####	1	23.3	69	1.72	5	##.##.####	2	1597	0	1	1	0	1		1	0	84	84.62		0	0			5.16	133				1
10686930	Tromsø Study	0	64.9	91.7	0	6512	##.##.####	##.##.####	64.7	##.##.####	1	22.1	85	1.96	3	##.##.####	0	6512	0	0	1	1	1		0	0	62	120.14		0	0	2.3		4.55	124				1
10687022	Tromsø Study	0	57.3	55.9	0	6518	##.##.####	##.##.####	63.7	##.##.####	1	23.5	77	1.81	3	##.##.####	0	6518	0	1	2	0	1		0	0	88	80.45		0	1			3.31	151				1
10687123	Tromsø Study	0	53.2	50	0	6450	##.##.####	##.##.####	62.7	##.##.####	1	26.6	77	1.7	5	##.##.####	0	6450	0	1	2	0	1		1	0	67	110.56		0	0				132				1
10687224	Tromsø Study	0	48.5	43.3	0	6450	##.##.####	##.##.####	60.7	##.##.####	1	25	64	1.6	5	##.##.####	0	6450	0	1	1	0	0		0	0	73	100.8		0	0			4.56	144				1
10688124	Tromsø Study	0	33.6	21.8	0	6644	##.##.####	##.##.####	45.7	##.##.####	1	29.1	85	1.71	11	##.##.####	0	6644	0	0	2	0	0		0	0	72	108.49		0	0			4.96	137				3
10688326	Tromsø Study	0	58.7	57.9	1	3864	##.##.####	##.##.####	67.8	##.##.####	1	26.7	83.5	1.77	10	##.##.####	1	3864	0	1		0	1		0	0	63	116.83		0	0			3.12	162				3
10688730	Tromsø Study	0	52.9	49.6	0	6695	##.##.####	##.##.####	59.8	##.##.####	1	28.3	98	1.86	9	##.##.####	0	6695	0	0	2	0	1		0	0	67	111.62		0	0	4.8		4.38	138				3
10688831	Tromsø Study	0	49.9	45.3	0	6510	##.##.####	##.##.####	58.8	##.##.####	1	25.6	87.5	1.85	3	##.##.####	0	6510	0	0	2	0	1		0	0	81	89.98		0	1			4.55	133				1
10690521	Tromsø Study	0	46.2	59.7	0	6442	##.##.####	##.##.####	40.8	##.##.####	1	29.4	80	1.65	5	##.##.####	0	6442	0	0	3	1	1		0	0	73	109.26		0	0	0.7		4.94	127				1
10691118	Tromsø Study	0	51.5	68.8	0	6483	##.##.####	##.##.####	55.9	##.##.####	1	30.1	90	1.73	4	##.##.####	0	6483	0	0	1	1	1		0	0	74	100.9		0	1	1.5		4.95	129				1
10692018	Tromsø Study	0	38.6	46.6	1	3029	##.##.####	##.##.####	66	##.##.####	1	22.8	63.5	1.67	1	##.##.####	2	3029	0	0	1	1	1		0	0	63	117.47				2.9		4.95	128				4
10692119	Tromsø Study	0	45.2	38.5	0	6657	##.##.####	##.##.####	65	##.##.####	1	23.4	70	1.73	10	##.##.####	0	6657	0	1	1	0	1		0	0	67	109.75						3.1	165				3
10692220	Tromsø Study	0	50.4	46	0	6608	##.##.####	##.##.####	65	##.##.####	1	22.6	70	1.76	12	##.##.####	0	6608	0	1	1	0	1		1	0	73	99.41		0	0			3.8	146				4
10692321	Tromsø Study	0	41.4	51.4	1	5483	##.##.####	##.##.####	59	##.##.####	1	28.2	89.5	1.78	2	##.##.####	1	5483		1	1	1	1		0	0	67	111.93		0	0	2.1		3.25	148				4
10692422	Tromsø Study	0	58.4	80.5	0	6430	##.##.####	##.##.####	56	##.##.####	1	23.5	76	1.8	6	##.##.####	0	6430	0	0	1	1	1		1	0	76	97.81		0				2.71	124				2
10694424	Tromsø Study	0	67	69.9	1	858	##.##.####	##.##.####	67.1	##.##.####	1	19.4	67	1.86	4	##.##.####	2	858	0	1	1	0	1		1	0	108	62.85		0	1	5.2		4.15	139				1
10694828	Tromsø Study	0	76.2	111.1	1	2513	##.##.####	##.##.####	63.1	##.##.####	1	29.4	84	1.69	10	##.##.####	5	2513	0	1	2	1	1		0	0	71	103.27			1			6.6	127				3
10695021	Tromsø Study	0	44	36.8	1	3843	##.##.####	##.##.####	62.1	##.##.####	1	27	79	1.71	11	##.##.####	1	3843	1	1	2	0	1		0	0	76	95.78		0	0	5.3		3.14	179				3
10695122	Tromsø Study	0	52.2	69.9	0	6637	##.##.####	##.##.####	61.1	##.##.####	1	24	73.5	1.75	11	##.##.####	0	6637	0	0	1	1	1		0	0	61	123.84			1	3.3		4.13	127				3
10695223	Tromsø Study	0	59.3	58.8	1	6347	##.##.####	##.##.####	61.1	##.##.####	1	26.8	66	1.57	4	##.##.####	5	6347	0	0	2	0	0		0	0	72	102.28		0	1	1.2		3.52	122				1
10695324	Tromsø Study	0	58.6	57.8	0	6500	##.##.####	##.##.####	59.1	##.##.####	1	28.7	93	1.8	4	##.##.####	0	6500	1	0	1	0	1		0	0	87	82.77		0	1	2		3.2	134				1
10695425	Tromsø Study	0	47.4	41.7	0	6547	##.##.####	##.##.####	59.1	##.##.####	1	29.4	85	1.7	2	##.##.####	0	6547	0	1	1	0	1		0	0	81	89.89		0	0	0.7		5.3	140				4
10695526	Tromsø Study	0	52.9	49.6	0	6500	##.##.####	##.##.####	59.1	##.##.####	1	27.4	82	1.73	4	##.##.####	0	6500	0	1	1	0	1		0	0	67	111.89		0	0	3.1		3.92	141				1
10696123	Tromsø Study	0	68.3	97.5	1	6398	##.##.####	##.##.####	49.1	##.##.####	1	26.4	78	1.72	9	##.##.####	5	6398	0	0	2	1	1		0	0	63	124.73		0	0			4.56	121				3
10697225	Tromsø Study	0	79.6	88.1	0	6534	##.##.####	##.##.####	68.2	##.##.####	1	26.2	84	1.79	2	##.##.####	0	6534	0	1	3	0	1		0	0	88	79.35		0	1	2.4		3.66	157				4
10697326	Tromsø Study	0	60	59.9	0	6587	##.##.####	##.##.####	63.2	##.##.####	1	28.7	88	1.75	1	##.##.####	0	6587	0	1	1	0	1		1	0	81	88.67		0	1			6.1	161				4
10697528	Tromsø Study	0	36.1	25.3	0	6566	##.##.####	##.##.####	61.2	##.##.####	1	18.7	51	1.65	1	##.##.####	0	6566	0	1	2	0	1		0	0	73	100.63		0				4.75	160				4
10697730	Tromsø Study	0	49.6	44.9	0	6633	##.##.####	##.##.####	56.2	##.##.####	1	23.7	78.5	1.82	11	##.##.####	0	6633	0	1	2	0	1		0	0	71	105.72		0		4.9		4.18	171				3
10699429	Tromsø Study	0	60.8	84.6	0	6497	##.##.####	##.##.####	44.2	##.##.####	1	19.9	59	1.72	4	##.##.####	0	6497	0	1	2	1	1		0	0	75	104.2		0	0			3.76	132				1
10700109	Tromsø Study	0	37.2	27	1	3056	##.##.####	##.##.####	67.2	##.##.####	1	29.7	89	1.73	10	##.##.####	1	3056	0	1	1	0	1		0	0	70	103.64		0	0			2.38	161				3
10700210	Tromsø Study	0	47.1	61.1	1	4820	##.##.####	##.##.####	65.2	##.##.####	1	26.8	85	1.78	1	##.##.####	2	4820	0	1	2	1	1		0	0	67	109.68		0	0	2.2		6.07	150				4
10700311	Tromsø Study	0	60.7	84.5	0	6587	##.##.####	##.##.####	65.2	##.##.####	1	26.6	87	1.81	1	##.##.####	0	6587	0	0	1	1	1		1	0	64	115.64			1	3.1		5.39	130				4
10700513	Tromsø Study	0	61.5	62	0	6479	##.##.####	##.##.####	60.2	##.##.####	1	24.2	70	1.7	4	##.##.####	0	6479	0	1	1	0	1		0	0	77	94.94		0	0	1.9		5.17	161				1
10700816	Tromsø Study	0	52	69.6	0	6631	##.##.####	##.##.####	57.2	##.##.####	1	26.6	88	1.82	11	##.##.####	0	6631	0	1	1	1	1		0	0	69	108.88		0				5.86	129				3
10701110	Tromsø Study	0	55.6	75.8	0	6483	##.##.####	##.##.####	55.2	##.##.####	1	28.2	80.5	1.69	4	##.##.####	0	6483	0	0	1	1	1		0	0	73	102.76		0		2.4		3.29	131				1
10701514	Tromsø Study	0	61.5	62	1	2030	##.##.####	##.##.####	51.2	##.##.####	1	28.5	96.5	1.84	1	##.##.####	5	2030	0	0	1	0	1		0	0	79	95.25		0	0	3.2		6.38	136				4
10703314	Tromsø Study	0	39.3	47.8	1	1621	##.##.####	##.##.####	61.3	##.##.####	1	33.5	106	1.78	4	##.##.####	2	1621	0	1	3	1	1		0	0	63	119.24			1	2.8			201				1
10703415	Tromsø Study	0	53.8	50.9	0	6575	##.##.####	##.##.####	59.3	##.##.####	1	33.1	93.5	1.68	1	##.##.####	0	6575	0	0	3	0	1		0	0	75	98.17		0	0			5.49	132				4
10703516	Tromsø Study	0	47	61	0	6477	##.##.####	##.##.####	59.3	##.##.####	1	32.5	109	1.83	4	##.##.####	0	6477	0	1	2	1	1		0	0	64	117.88		0	0	1.8		4.49	132				1
10703819	Tromsø Study	0	51.4	47.5	0	6682	##.##.####	##.##.####	56.3	##.##.####	1	32	79	1.57	10	##.##.####	0	6682	0	1	1	0	1		1	0									178				3
10705316	Tromsø Study	0	58.2	57.2	0	6629	##.##.####	##.##.####	51.3	##.##.####	1	28.4	90	1.78	11	##.##.####	0	6629	0	1	1	0	1		0	0	78	96.62		0		1.6		3.39	138				3
10706721	Tromsø Study	0	55.9	53.9	1	163	##.##.####	##.##.####	68.4	##.##.####	1	24.2	67.5	1.67	11	##.##.####	1	163	1	0	1	0	1		0	0	62	118.79		0	1			4.92	121				3
10706822	Tromsø Study	0	67.3	70.3	1	1411	##.##.####	##.##.####	63.4	##.##.####	1	20.1	56	1.67	1	##.##.####	5	1411	0	0	1	0	1		0	0	67	110.31		0	0	3.4		6.26	137				4
10707318	Tromsø Study	0	53	49.8	0	6513	##.##.####	##.##.####	52.4	##.##.####	1	28.1	83	1.72	3	##.##.####	0	6513	0	1	2	0	0		0	0	55	143.98		0	0	4.8		6	143				1
10707621	Tromsø Study	0	75.4	82	0	6625	##.##.####	##.##.####	51.4	##.##.####	1	27	84.5	1.77	11	##.##.####	0	6625	0	0	2	0	1		0	0	80	93.8		0	0			6.62	132				3
10708016	Tromsø Study	0	40.2	49.3	0	6680	##.##.####	##.##.####	48.4	##.##.####	1	23.5	71	1.74	10	##.##.####	0	6680	0	1	2	1	1		0	0	75	102.3		0	0	3.2		4.51	139				3
10708622	Tromsø Study	0	48.7	64	0	6681	##.##.####	##.##.####	44.4	##.##.####	1	25.4	70	1.66	10	##.##.####	0	6681	0	0	1	1	1		0	0	70	112.73		0	0	3.1			136				3
10709118	Tromsø Study	0	64.2	65.9	1	3924	##.##.####	##.##.####	69.5	##.##.####	1	22.9	61.5	1.64	9	##.##.####	1	3924	0	1	2	0	1		1	0	52	145.05				5.3		4.51	160				3
10709421	Tromsø Study	0	50.3	66.6	1	6221	##.##.####	##.##.####	61.5	##.##.####	1	26.3	75	1.69	3	##.##.####	5	6221	0	1	2	1	1		0	0	64	117.02				2.5		3.89	169				1
10709522	Tromsø Study	0	50.6	67.2	1	2222	##.##.####	##.##.####	58.5	##.##.####	1	29.1	84	1.7	5	##.##.####	1	2222	0	1	3	1	1		0	0	73	101.56		0	0	4		4.22	179				1
10709724	Tromsø Study	0	60.5	84.1	1	3957	##.##.####	##.##.####	55.5	##.##.####	1	26.5	84	1.78	5	##.##.####	2	3957	0	1	2	1	1		0	0	57	136.57				5.8		5.11	160				1
10710918	Tromsø Study	0	47.6	41.9	0	6679	##.##.####	##.##.####	46.5	##.##.####	1	30.6	98	1.79	10	##.##.####	0	6679	0	1	1	0	1		0	0	58	138.75		0	0	3		5.28	159				3
10711414	Tromsø Study	0	55.5	75.5	1	1988	##.##.####	##.##.####	67.6	##.##.####	1	20.8	72	1.86	10	##.##.####	2	1988	0	0	1	1	1		0	0	68	107.03		0	0	3.7		5.17	137				3
10711717	Tromsø Study	0	54.1	51.3	0	6461	##.##.####	##.##.####	55.6	##.##.####	1	36	122	1.84	5	##.##.####	0	6461	0	1	3	0	0		0	0	67	113.29		0	1	2.8		6.03	218				1
10711818	Tromsø Study	0	33.6	38	0	6688	##.##.####	##.##.####	55.6	##.##.####	1	26.5	82	1.76	9	##.##.####	0	6688	0	1	2	1	1		0	0	79	93.67		0	0	6.2		6.26	135				3
10714114	Tromsø Study	0	36.1	42.4	1	5976	##.##.####	##.##.####	62.7	##.##.####	1	22.3	55	1.57	12	##.##.####	5	5976	0	0	2	1	1		0	0	49	158.63		0	0			4.76	103				4
10714215	Tromsø Study	0	44.5	37.5	0	6546	##.##.####	##.##.####	62.7	##.##.####	1	29.8	86	1.7	2	##.##.####	0	6546	0	1	1	0	0		0	0	76	95.59		0	0	3.1		4.85	157				4
10714417	Tromsø Study	0	63	64.2	1	5476	##.##.####	##.##.####	57.7	##.##.####	1	23.9	70	1.71	11	##.##.####	2	5476	0	0	2	0	1		0	0	96	74.24		0	0			4.67	116				3
10717117	Tromsø Study	0	49.5	44.7	0	6615	##.##.####	##.##.####	60.7	##.##.####	1	29.3	95	1.8	12	##.##.####	0	6615	0	1	1	0	0		0	0	85	84.56		0		3.7		2.72	155				4
10717319	Tromsø Study	0	42.5	34.6	0	6542	##.##.####	##.##.####	55.7	##.##.####	1	25.8	74.5	1.7	2	##.##.####	0	6542	0	1	2	0	0		0	0	90	80.56		0	1			3.56	152				4
10717521	Tromsø Study	0	42.5	34.6	0	6546	##.##.####	##.##.####	54.7	##.##.####	1	30.1	90	1.73	2	##.##.####	0	6546	0	1	2	0	1		0	0	93	77.85		0	0	7.3		4.08	134				4
10718219	Tromsø Study	0	48	62.8	0	6518	##.##.####	##.##.####	49.7	##.##.####	1	30	95	1.78	3	##.##.####	0	6518	0	1	2	1	1		0	0	88	84.61		0	0	2.4		4.19	139				1
10719826	Tromsø Study	0	42.8	53.8	0	6568	##.##.####	##.##.####	53.8	##.##.####	1	23.5	72	1.75	1	##.##.####	0	6568	0	0	2	1	1		0	0	70	108.42		0		5.4		6.56	138				4
10722315	Tromsø Study	0	53.4	71.9	1	4726	##.##.####	##.##.####	58.9	##.##.####	1	24	73.5	1.75	5	##.##.####	5	4726	0	0	1	1	1		1	0	66	113.93		0				4.27	128				1
10722719	Tromsø Study	0	58.6	80.8	0	6413	##.##.####	##.##.####	46.9	##.##.####	1	31.7	106	1.83	6	##.##.####	0	6413		1	1	1	1		0	0	72	107.92				1.6			143				2
10723013	Tromsø Study	0	54.7	52.2	0	6640	##.##.####	##.##.####	43.9	##.##.####	1	21.8	63	1.7	11	##.##.####	0	6640	0	0	1	0	0		0	0	61	132.44		0	0			4.8	125				3
10723417	Tromsø Study	0	49.6	44.8	1	3648	##.##.####	##.##.####	60	##.##.####	1	28.1	90	1.79	1	##.##.####	5	3648	1	1	1	0	0		1	0	85	84.76		0	1	1.8		4.39	175				4
10723821	Tromsø Study	0	71.3	102.7	0	6430	##.##.####	##.##.####	53	##.##.####	1	26.3	88	1.83	6	##.##.####	0	6430	0	1	1	1	1		0	0	85	86.92		0	0			5.07	132				2
10724923	Tromsø Study	0	48.2	63	1	101	##.##.####	##.##.####	68.1	##.##.####	1	19.7	62.5	1.78	4	##.##.####	2	101	0	1	1	1	1		0	1	74	96.94			1	4.9		3.53	171				1
10725015	Tromsø Study	0	62	62.7	1	6046	##.##.####	##.##.####	62.1	##.##.####	1	21.3	60	1.68	5	##.##.####	5	6046	0	1	2	0	1		0	0	79	91.59		0	0			4.79	217				1
10725116	Tromsø Study	0	58.7	81.1	1	4479	##.##.####	##.##.####	61.1	##.##.####	1	22.5	73	1.8	4	##.##.####	1	4479	0	1	2	1	1		0	0	46	171.52		0	1			2.03	151				1
10725217	Tromsø Study	0	50.5	46.2	1	3228	##.##.####	##.##.####	60.1	##.##.####	1	28	82	1.71	1	##.##.####	2	3228	0	1	1	0	1		0	0	70	106.01		1	0	3.5		6.58	154				4
10725621	Tromsø Study	0	57.1	78.3	0	6567	##.##.####	##.##.####	51.1	##.##.####	1	29.1	88	1.74	1	##.##.####	0	6567	0	1	1	1	1		0	0	73	104.38		0	0	1.4		4.99	142				4
10726521	Tromsø Study	0	48	42.5	0	6660	##.##.####	##.##.####	64.2	##.##.####	1	22	55	1.58	10	##.##.####	0	6660	0	1	1	0	1		1	0	82	87.15		0	0			5.09	162				3
10726824	Tromsø Study	0	46.8	40.8	0	6497	##.##.####	##.##.####	60.2	##.##.####	1	27.3	77	1.68	4	##.##.####	0	6497	0	0	2	0	1		0	0	52	149.34		0	0			2.19	139				1
10726925	Tromsø Study	0	50.1	45.5	1	3639	##.##.####	##.##.####	59.2	##.##.####	1	24.2	81	1.83	4	##.##.####	5	3639	0	1	3	0	1		0	0	78	93.85		0	0	2.6		4.88	150				1
10727017	Tromsø Study	0	37.3	27.1	0	6696	##.##.####	##.##.####	57.2	##.##.####	1	28.2	91.5	1.8	9	##.##.####	0	6696	0	1	2	0	1		0	0	65	116.64		0	0			3.99	138				3
10727118	Tromsø Study	0	53	49.7	1	6412	##.##.####	##.##.####	57.2	##.##.####	1	27.5	89	1.8	11	##.##.####	5	6412		0	1	0	1		0	0	82	89.21		0	1	5.4			128				3
10728220	Tromsø Study	0	54.8	52.4	0	6658	##.##.####	##.##.####	45.2	##.##.####	1	26.3	81.5	1.76	10	##.##.####	0	6658	0	1	1	0	0		0	0	75	103.73		0	0			7.45	157				3
10728927	Tromsø Study	0	51.9	48.2	0	6643	##.##.####	##.##.####	64.2	##.##.####	1	23	77	1.83	11	##.##.####	0	6643	0	1	1	0	1		0	0	112	60.81		0	1	3.2		4.46	172				3
10729019	Tromsø Study	0	62.3	63.2	1	5758	##.##.####	##.##.####	63.2	##.##.####	1	24.6	77	1.77	9	##.##.####	2	5758	0	0	1	0	1		0	0	72	101.58			1			3.9	130				3
10729120	Tromsø Study	0	50.7	67.3	1	5347	##.##.####	##.##.####	63.2	##.##.####	1	20.6	53.5	1.61	9	##.##.####	1	5347	0	0	1	1	1		0	0	61	123		0		2.1		3.37	134				3
10729322	Tromsø Study	0	50.5	46.1	0	6483	##.##.####	##.##.####	59.2	##.##.####	1	27.3	94.5	1.86	4	##.##.####	0	6483	0	1	1	0	1		0	0	82	88.59		0	0	1.6		4.54	162				1
10730213	Tromsø Study	0	36.1	42.3	0	6528	##.##.####	##.##.####	49.2	##.##.####	1	25.6	78.5	1.75	3	##.##.####	0	6528	0	1	2	1	1		0	1	77	98.91							147				1
10730516	Tromsø Study	0	49.2	44.2	0	6654	##.##.####	##.##.####	48.2	##.##.####	1	32.5	95	1.71	10	##.##.####	0	6654	0	0	2	0	0		0	0	91	81.91		0	0			3.49	123				3
10731820	Tromsø Study	0	64.3	90.6	0	6525	##.##.####	##.##.####	58.3	##.##.####	1	25.6	82	1.79	3	##.##.####	0	6525	0	1	2	1	1		0	0	72	103.26		0	0				146				1
10732013	Tromsø Study	0	48.6	63.8	0	6525	##.##.####	##.##.####	57.3	##.##.####	1	25.1	76	1.74	3	##.##.####	0	6525	0	1	2	1	1		0	0	95	75.25		0	0			4.04	171				1
10732518	Tromsø Study	0	72.2	77.4	0	6477	##.##.####	##.##.####	53.3	##.##.####	1	25.9	85	1.81	4	##.##.####	0	6477	0	1	2	0	1		0	0	61	127.33			1				162				1
10733014	Tromsø Study	0	68.2	97.3	0	6483	##.##.####	##.##.####	50.3	##.##.####	1	23	73	1.78	4	##.##.####	0	6483	0	0	3	1	1		0	0	93	79.19		0	0			6.07	130				1
10734621	Tromsø Study	0	50.1	66.4	1	1185	##.##.####	##.##.####	65.4	##.##.####	1	25.3	83	1.81	11	##.##.####	2	1185	0	1	1	1	1		0	0	73	99.28		0	0			4.48	147				3
10735016	Tromsø Study	0	51.4	68.6	0	6534	##.##.####	##.##.####	60.4	##.##.####	1	21.9	64	1.71	2	##.##.####	0	6534	0	0	1	1	1		0	0	61	124.13						4.54	139				4
10735218	Tromsø Study	0	58.7	81	0	6695	##.##.####	##.##.####	59.4	##.##.####	1	22.2	63.5	1.69	9	##.##.####	0	6695	0	0	1	1	1		0	0	53	146.49		0	1			4.1	129				3
10735521	Tromsø Study	0	47.8	62.4	1	2647	##.##.####	##.##.####	58.4	##.##.####	1	29.4	81	1.66	10	##.##.####	2	2647	0	1	1	1	1		0	0	75	98.47		0				6.31	151				3
10735824	Tromsø Study	0	65.3	67.5	0	6700	##.##.####	##.##.####	57.4	##.##.####	1	31.2	89	1.69	9	##.##.####	0	6700	0	1	1	0	1		0	0	81	90.42		0	0			5.53	120				3
10735925	Tromsø Study	0	56.9	55.4	0	6477	##.##.####	##.##.####	56.4	##.##.####	1	24.6	78	1.78	4	##.##.####	0	6477	0	0	1	0	1		1	0	82	89.47		0		2.8		4.59	116				1
10736017	Tromsø Study	0	53.3	50.2	0	6582	##.##.####	##.##.####	56.4	##.##.####	1	28.7	85	1.72	1	##.##.####	0	6582	1	1	1	0	0		0	0	79	93.4		0	0			4.33	128				4
10736825	Tromsø Study	0	71.6	76.5	0	6470	##.##.####	##.##.####	46.4	##.##.####	1	26.6	82.5	1.76	5	##.##.####	0	6470	0	0	2	0	1		0	0	78	98.61		0	1			5.52	130				1
10737018	Tromsø Study	0	65.7	93.1	0	6470	##.##.####	##.##.####	44.4	##.##.####	1	25	80	1.79	5	##.##.####	0	6470	0	0	1	1	1		0	0	74	105.73		0	0	0.9		3.4	129				1
10737422	Tromsø Study	0	60.1	83.4	0	6519	##.##.####	##.##.####	68.5	##.##.####	1	24.2	74	1.75	3	##.##.####	0	6519	0	1	1	1	1		0	0	87	80.33		0	0			3.7	156				1
10737826	Tromsø Study	0	72.1	77.3	0	6497	##.##.####	##.##.####	66.5	##.##.####	1	23.5	68	1.7	4	##.##.####	0	6497	0	1	2	0	1		1	0	94	73.91		0	0			4.71	148				1
10737927	Tromsø Study	0	50.9	67.7	0	6623	##.##.####	##.##.####	61.5	##.##.####	1	23.6	67.5	1.69	12	##.##.####	0	6623	0	1	1	1	1		0	0	77	94.53		0	0			3.45	139				4
10738019	Tromsø Study	0	34.4	22.9	0	6686	##.##.####	##.##.####	60.5	##.##.####	1	25.8	68.5	1.63	9	##.##.####	0	6686	0	1	3	0	1		0	0	61	124.09		0	0	3.6		4.82	152				3
10738120	Tromsø Study	0	49.9	45.3	1	3637	##.##.####	##.##.####	56.5	##.##.####	1	26.8	83	1.76	9	##.##.####	2	3637	0	1	2	0	1		0	0	82	89.44			0			4.46	144				3
10738322	Tromsø Study	0	56.6	77.4	1	4521	##.##.####	##.##.####	54.5	##.##.####	1	28.1	90	1.79	12	##.##.####	1	4521	0	0	1	1	1		0	0	69	109.95		0	0			4.06	114				4
10740012	Tromsø Study	0	52.9	49.6	0	6581	##.##.####	##.##.####	45.5	##.##.####	1	28.4	93	1.81	1	##.##.####	0	6581	0	0	1	0	1		0	0	73	106.87		0	0			4.45	131				4
10740416	Tromsø Study	0	42.1	34	0	6619	##.##.####	##.##.####	69.6	##.##.####	1	22.6	74	1.81	12	##.##.####	0	6619	0	0	1	0	1		0	0	62	118.37		0	0	4.9		4.66	125				4
10741316	Tromsø Study	0	69	72.8	0	6461	##.##.####	##.##.####	50.6	##.##.####	1	25.3	82	1.8	5	##.##.####	0	6461	0	0	2	0	0		0	0	64	121.74		0	0			4.88	130				1
10743318	Tromsø Study	0	47.7	42.1	0	6455	##.##.####	##.##.####	59.7	##.##.####	1	24	71	1.72	5	##.##.####	0	6455	0	1	2	0	0		0	0	79	92.33		0	0	4.6		2.97	151				1
10743419	Tromsø Study	0	55.2	52.9	0	6514	##.##.####	##.##.####	58.7	##.##.####	1	26.5	83	1.77	3	##.##.####	0	6514	0	1	2	0	0		0	0	79	92.64		0	0	1.8		2.11	152				1
10743520	Tromsø Study	0	45.6	39.1	0	6685	##.##.####	##.##.####	58.7	##.##.####	1	24.8	79.5	1.79	9	##.##.####	0	6685	0	1	3	0	1		0	0	56	137.81				1.6		3.17	145				3
10743621	Tromsø Study	0	49.4	44.6	0	6577	##.##.####	##.##.####	58.7	##.##.####	1	27.3	78	1.69	1	##.##.####	0	6577	0	1	1	0	1		0	0	62	122.54		0		2.6		5.65	171				4
10745421	Tromsø Study	0	63.4	64.7	1	5660	##.##.####	##.##.####	63.7	##.##.####	1	25.7	76	1.72	3	##.##.####	1	5660	0	1	1	0	1		0	0	61	122.8						4.67	180				1
10745522	Tromsø Study	0	51.9	48.1	0	6633	##.##.####	##.##.####	62.7	##.##.####	1	27.1	81	1.73	11	##.##.####	0	6633	0	1	2	0	1		0	0	102	68.07		0	0			4.39	154				3
10745825	Tromsø Study	0	50.8	46.5	0	6575	##.##.####	##.##.####	58.7	##.##.####	1	25.4	84	1.82	1	##.##.####	0	6575	0	1	1	0	1		0	0	61	124.86		0				2.24	146				4
10747120	Tromsø Study	0	34.3	39.2	0	6674	##.##.####	##.##.####	46.7	##.##.####	1	30.5	102	1.83	10	##.##.####	0	6674	0	1	1	1	1		0	0	64	123.74		0	0			3.91	144				3
10748222	Tromsø Study	0	59.1	58.5	1	1348	##.##.####	##.##.####	68.8	##.##.####	1	27.5	88	1.79	2	##.##.####	2	1348	0	0	2	0	1		0	1	95	72.51		1				3.07	113				4
10748323	Tromsø Study	0	58	79.9	1	6149	##.##.####	##.##.####	64.8	##.##.####	1	26.4	81	1.75	5	##.##.####	5	6149	0	1	2	1	1		0	0	78	92.15		0	0	3.1		4.71	159				1
10748525	Tromsø Study	0	51.1	68	0	6657	##.##.####	##.##.####	55.8	##.##.####	1	21.4	71.5	1.83	10	##.##.####	0	6657	0	1	1	1	1		0	0	77	96.41				1.4		3.48	127				3
10748727	Tromsø Study	0	73.1	78.7	1	4262	##.##.####	##.##.####	51.8	##.##.####	1	25.6	84	1.81	12	##.##.####	1	4262	0	1	3	0	1		0	0	84	88.53						5.1	141				4
10750316	Tromsø Study	0	52.9	71.1	0	6484	##.##.####	##.##.####	61.9	##.##.####	1	26	86	1.82	4	##.##.####	0	6484	0	1	1	1	1		0	0	59	128.36		0		3.3		5.65	146				1
10750417	Tromsø Study	0	55.1	52.8	0	6430	##.##.####	##.##.####	57.9	##.##.####	1	27.8	91	1.81	6	##.##.####	0	6430	0	1	2	0	1		1	0	118	58.47		0	0	4.8		4.76	129				2
10751822	Tromsø Study	0	43.1	54.3	1	5931	##.##.####	##.##.####	70	##.##.####	1	22.1	64	1.7	6	##.##.####	5	5931	0	0	2	1	1		0	0	75	94.92		0				3.58	136				2
10752318	Tromsø Study	0	60.4	60.4	1	6433	##.##.####	##.##.####	65	##.##.####	1	23.7	75	1.78	3	##.##.####	5	6433	0	0	3	0	1		0	0	69	106.09		0		1.4		3.23	123				1
10753723	Tromsø Study	0	53.9	72.9	0	6566	##.##.####	##.##.####	47	##.##.####	1	27	70	1.61	1	##.##.####	0	6566	0	0	3	1	1		0	0	63	125.85				1.9		6.84	113				4
10753824	Tromsø Study	0	67.5	70.7	0	6430	##.##.####	##.##.####	44	##.##.####	1	28.7	90	1.77	6	##.##.####	0	6430	0	0	3	0	1		0	0	76	102.72		0	0	2.8		3.17	126				2
10754724	Tromsø Study	0	49.2	64.7	1	4355	##.##.####	##.##.####	65.1	##.##.####	1	22	68	1.76	11	##.##.####	5	4355	0	1	1	1	1		0	0	81	88.14		0	0	2		3.9	159				3
10754825	Tromsø Study	0	53	49.8	1	3500	##.##.####	##.##.####	62.1	##.##.####	1	23.2	55	1.54	9	##.##.####	5	3500	0	1	1	0	1		0	0	61	123.44		0	1	1.9		2.24	169				3
10754926	Tromsø Study	0	39.4	30.2	1	5507	##.##.####	##.##.####	61.1	##.##.####	1	28.6	83.5	1.71	11	##.##.####	5	5507	0	0	1	0	1		1	0	83	86.8		0	0			4.39	113				3
10755523	Tromsø Study	0	49.8	65.8	0	6649	##.##.####	##.##.####	53.1	##.##.####	1	26.5	83	1.77	11	##.##.####	0	6649	0	0	1	1	1		0	0	75	100.39		0		2		5.53	116				3
10757020	Tromsø Study	0	40.9	50.6	1	5334	##.##.####	##.##.####	66.2	##.##.####	1	30	94	1.77	1	##.##.####	5	5334		0	1	1	1		0	0	96	72.2						4.97	139				4
10757121	Tromsø Study	0	56.2	54.3	1	4001	##.##.####	##.##.####	64.2	##.##.####	1	30.9	83	1.64	6	##.##.####	5	4001	0	1	1	0	0		0	0	70	104.6				8.8		4.75	177				2
10757828	Tromsø Study	0	27.7	27.9	1	441	##.##.####	##.##.####	52.2	##.##.####	1	26.1	72	1.66	9	##.##.####	5	441	0	0	1	1	1		0	0	64	120.98		0	0	7.6		2.89	110				3
10758021	Tromsø Study	0	48.1	42.7	0	6689	##.##.####	##.##.####	52.2	##.##.####	1	24	67	1.67	9	##.##.####	0	6689	0	0	1	0	0		0	0	70	109.09		0	0			4.16	125				3
10759931	Tromsø Study	0	57.1	55.7	0	6639	##.##.####	##.##.####	60.2	##.##.####	1	29	94	1.8	11	##.##.####	0	6639	0	1	1	0	1		0	0	61	124.22		0		2.7		3.48	152				3
10760014	Tromsø Study	0	40.6	31.8	0	6694	##.##.####	##.##.####	57.2	##.##.####	1	23.6	76.5	1.8	9	##.##.####	0	6694	0	1	2	0	1		0	0	55	141.44		0	0	2.6			144				3
10761722	Tromsø Study	0	53.8	72.6	1	2622	##.##.####	##.##.####	64.3	##.##.####	1	29	94	1.8	1	##.##.####	1	2622	0	0	1	1	1		1	0	82	87.12				3.5		5.5	138				4
10761823	Tromsø Study	0	42.5	53.3	1	4507	##.##.####	##.##.####	64.3	##.##.####	1	26.2	82	1.77	11	##.##.####	2	4507	0	1	1	1	1		0	0	67	109.99		0	0			5.1	163				3
10761924	Tromsø Study	0	47.4	61.7	1	1879	##.##.####	##.##.####	63.3	##.##.####	1	34.3	98	1.69	9	##.##.####	1	1879	0	1	1	1	1		1	0	52	147.83		0		3.8		4.5	182				3
10762016	Tromsø Study	0	62.9	88.3	0	6525	##.##.####	##.##.####	62.3	##.##.####	1	22.1	68.5	1.76	3	##.##.####	0	6525	0	0	1	1	1		0	0	83	86.46		0	1			2.75	122				1
10762218	Tromsø Study	0	60.4	60.4	0	6474	##.##.####	##.##.####	58.3	##.##.####	1	27.6	83.5	1.74	4	##.##.####	0	6474	0	1	2	0	1		0	0	79	92.77		0	0	2		4.71	161				1
10762319	Tromsø Study	0	59.4	82.2	0	6686	##.##.####	##.##.####	56.3	##.##.####	1	26.3	79.5	1.74	9	##.##.####	0	6686	0	0	3	1	1		0	1	73	102.35				2.2		3.57	127				3
10764321	Tromsø Study	0	64.8	66.7	1	2637	##.##.####	##.##.####	68.4	##.##.####	1	27.3	93.5	1.85	3	##.##.####	5	2637	1	1	1	0	1		0	1	90	77.27			1			1.95	217				1
10764826	Tromsø Study	0	48.5	43.2	1	4681	##.##.####	##.##.####	65.4	##.##.####	1	27.9	70.5	1.59	10	##.##.####	1	4681	0	0	2	0	1		0	0	81	88.06		0	0	1.7		4.56	138				3
10765120	Tromsø Study	0	46	39.7	0	6700	##.##.####	##.##.####	63.4	##.##.####	1	27.9	92.5	1.82	9	##.##.####	0	6700	0	1	1	0	1		0	0	97	71.97		0		7.3		3.3	194				3
10765423	Tromsø Study	0	51.1	68	0	6470	##.##.####	##.##.####	56.4	##.##.####	1	29	92	1.78	5	##.##.####	0	6470	0	1	1	1	1		0	0	82	89.47		0	0	4.2		4.6	160				1
10767526	Tromsø Study	0	52.8	49.5	0	6651	##.##.####	##.##.####	43.4	##.##.####	1	27.9	95.5	1.85	11	##.##.####	0	6651	0	1	2	0	1		0	0	78	99.96		0	0			6.29	149				3
10768022	Tromsø Study	0	61.2	61.5	0	6625	##.##.####	##.##.####	68.5	##.##.####	1	29.1	88	1.74	11	##.##.####	0	6625	0	1	1	0	1		0	1	87	80.33		0	0			3.4	139				3
10769124	Tromsø Study	0	66.2	68.7	0	6694	##.##.####	##.##.####	51.5	##.##.####	1	26.1	75.5	1.7	9	##.##.####	0	6694	0	1	1	0	0		0	0	90	81.85		0	0			5.99	139				3
10769528	Tromsø Study	0	63.9	65.4	0	6623	##.##.####	##.##.####	48.5	##.##.####	1	29.7	94	1.78	12	##.##.####	0	6623	0	1	1	0	1		0	0	86	87.32		0	0			4.2	143				4
10770621	Tromsø Study	0	34.6	23.2	1	6326	##.##.####	##.##.####	69.6	##.##.####	1	26.2	78.5	1.73	10	##.##.####	5	6326	0	1	1	0	1		1	0	67	108.24		0	1			3.42	140				3
10771723	Tromsø Study	0	77.4	84.9	0	6461	##.##.####	##.##.####	52.6	##.##.####	1	24.2	71.5	1.72	5	##.##.####	0	6461	0	0	2	0	0		0	0	73	103.77		0	0	3.7		2.93	138				1
10773422	Tromsø Study	0	73.3	79	0	6455	##.##.####	##.##.####	68.7	##.##.####	1	26.9	74	1.66	5	##.##.####	0	6455	0	1	1	0	1		0	0	85	82.46		0	0	1		3.61	151				1
10773725	Tromsø Study	0	52.1	48.4	0	6638	##.##.####	##.##.####	60.7	##.##.####	1	30.6	99	1.8	11	##.##.####	0	6638	0	1	2	0	1		0	0	82	88.14		0	0	1.8		3.85	140				3
10774120	Tromsø Study	0	67.5	70.6	0	6455	##.##.####	##.##.####	55.7	##.##.####	1	27.2	88	1.8	5	##.##.####	0	6455	0	1	2	0	1		0	0	86	84.9		0	1			7.72	163				1
10775525	Tromsø Study	0	65	67	0	6455	##.##.####	##.##.####	44.7	##.##.####	1	30.7	112	1.91	5	##.##.####	0	6455	0	1	2	0	0		0	0	76	102.39			1			3.65	151				1
10776021	Tromsø Study	0	60.3	60.3	0	6449	##.##.####	##.##.####	67.7	##.##.####	1	22.1	61	1.66	5	##.##.####	0	6449	0	1	2	0	1		0	1	81	87.44		0	1			6.34	155				1
10776122	Tromsø Study	0	49.2	44.2	1	4652	##.##.####	##.##.####	66.7	##.##.####	1	27.1	85	1.77	5	##.##.####	2	4652	0	0	2	0	1		0	0	110	61.61		0	0			3.87	137				1
10776324	Tromsø Study	0	40.7	50.2	0	6575	##.##.####	##.##.####	65.7	##.##.####	1	22.9	63	1.66	1	##.##.####	0	6575	0	0	1	1	1		0	0	67	109.51		0	0	2		5.64	134				4
10776425	Tromsø Study	0	35.1	40.7	0	6615	##.##.####	##.##.####	65.7	##.##.####	1	25.7	77	1.73	12	##.##.####	0	6615	0	1	1	1	1		1	0	67	109.51		0	0	1.4		3.96	152				4
10776627	Tromsø Study	0	50.5	46.1	0	6615	##.##.####	##.##.####	61.7	##.##.####	1	25.8	78	1.74	12	##.##.####	0	6615	0	1	1	0	1		0	0	74	98.9		0		3.1		3.19	149				4
10776930	Tromsø Study	0	55.9	76.2	0	6645	##.##.####	##.##.####	59.7	##.##.####	1	27.2	79.5	1.71	11	##.##.####	0	6645	0	0	1	1	1		0	0	81	89.7		0	0	2.7		5.04	122				3
10777022	Tromsø Study	0	57.1	55.6	0	6575	##.##.####	##.##.####	59.7	##.##.####	1	26.5	82	1.76	1	##.##.####	0	6575	0	0	1	0	1		0	0	87	82.6		0		3.6		2.71	130				4
10777123	Tromsø Study	0	54.3	73.5	0	6709	##.##.####	##.##.####	58.7	##.##.####	1	24.7	76.5	1.76	9	##.##.####	0	6709	0	0	3	1	1		0	0	70	106.52		0	0	1.9		6.34	138				3
10777224	Tromsø Study	0	50.3	45.8	0	6496	##.##.####	##.##.####	58.7	##.##.####	1	30.7	93	1.74	4	##.##.####	0	6496	0	1	2	0	0		0	0	73	101.49		0	0			4.96	160				1
10777325	Tromsø Study	0	76.5	83.6	0	6482	##.##.####	##.##.####	56.7	##.##.####	1	27.8	91	1.81	4	##.##.####	0	6482	0	1	2	0	1		0	0	76	97.56		0	1			4.35	143				1
10777426	Tromsø Study	0	56.6	54.9	1	1327	##.##.####	##.##.####	55.7	##.##.####	1	26.4	71	1.64	5	##.##.####	5	1327	0	1	1	0	1		0	0	59	131.14		0	0			3.53	147				1
10777931	Tromsø Study	0	56.9	55.3	0	6449	##.##.####	##.##.####	52.7	##.##.####	1	26.2	84	1.79	5	##.##.####	0	6449	0	0	2	0	1		0	0	80	93.33		0	0			5.87	130				1
10778730	Tromsø Study	0	53.9	72.8	0	6615	##.##.####	##.##.####	46.7	##.##.####	1	25.2	78	1.76	12	##.##.####	0	6615	0	0	1	1	1		0	0	72	108.01		0	0	0.8			129				4
10778831	Tromsø Study	0	61.4	61.9	0	6675	##.##.####	##.##.####	45.7	##.##.####	1	27.7	79	1.69	10	##.##.####	0	6675	0	1	2	0	1		0	0	67	117.89		0	0	1.9		5.93	140				3
10779428	Tromsø Study	0	56.7	55	0	6510	##.##.####	##.##.####	66.8	##.##.####	1	25.7	89	1.86	3	##.##.####	0	6510	0	1	1	0	0		0	0	75	95.82		0	0	1.7		4.87	192				1
10779529	Tromsø Study	0	51.2	47.2	0	6540	##.##.####	##.##.####	65.8	##.##.####	1	26	79.5	1.75	2	##.##.####	0	6540	0	1	1	0	1		0	0	85	83.19		0	1			4.92	166				4
10779630	Tromsø Study	0	72.9	78.4	0	6443	##.##.####	##.##.####	60.8	##.##.####	1	30.9	100	1.8	5	##.##.####	0	6443	0	0	1	0	1		0	0	88	81.22		1	1			3.97	119				1
10780016	Tromsø Study	0	39.7	48.5	0	6611	##.##.####	##.##.####	53.8	##.##.####	1	23.3	78	1.83	12	##.##.####	0	6611	0	0	1	1	1		0	0	90	81.13				3		5.25	130				4
10781118	Tromsø Study	0	45.9	39.5	1	3078	##.##.####	##.##.####	67.9	##.##.####	1	36.9	121	1.81	11	##.##.####	1	3078	0	1	1	0	1		1	1	95	72.7				6.1			203				3
10781219	Tromsø Study	0	66.3	94	0	6609	##.##.####	##.##.####	65.9	##.##.####	1	24.5	76	1.76	12	##.##.####	0	6609	0	0	2	1	1		0	0	73	99.13						3.41	124				4
10781320	Tromsø Study	0	49.7	45	0	6504	##.##.####	##.##.####	62.9	##.##.####	1	27.5	89	1.8	3	##.##.####	0	6504	0	0	1	0	1		0	0	71	103.33		0	1	3		5.58	134				1
10781623	Tromsø Study	0	75.8	82.6	0	6512	##.##.####	##.##.####	56.9	##.##.####	1	32.2	111.5	1.86	3	##.##.####	0	6512	0	0	1	0	1		0	0	78	94.61		0		1.3		4.93	131				1
10781825	Tromsø Study	0	58.8	81.2	1	3077	##.##.####	##.##.####	55.9	##.##.####	1	25.7	77	1.73	12	##.##.####	1	3077	0	1	2	1	1		1	0	74	100.9		0	0	3.9		4.51	156				4
10781926	Tromsø Study	0	48.3	63.3	0	6506	##.##.####	##.##.####	55.9	##.##.####	1	27.4	97	1.88	3	##.##.####	0	6506	0	0	1	1	1		1	0	76	97.84		0		2.7		2.52	103				1
10782018	Tromsø Study	0	51.1	68	0	6650	##.##.####	##.##.####	55.9	##.##.####	1	24	76	1.78	11	##.##.####	0	6650	0	0	1	1	1		0	0	61	126.1		0	0	1.8		5.16	124				3
10783120	Tromsø Study	0	57.4	78.9	1	5606	##.##.####	##.##.####	65	##.##.####	1	24.4	79	1.8	12	##.##.####	1	5606	0	1	2	1	1		0	0	77	93.47						3.92	143				4
10783322	Tromsø Study	0	41.4	33	0	6569	##.##.####	##.##.####	57	##.##.####	1	23.6	69	1.71	1	##.##.####	0	6569	0	0	2	0	1		0	0	64	118.83		0	0	3.6		4.29	131				4
10783625	Tromsø Study	0	47.6	62.1	1	4998	##.##.####	##.##.####	56	##.##.####	1	24.8	88.5	1.89	12	##.##.####	2	4998	0	1	2	1	1		0	0	59	131		0				5.3	166				4
10785223	Tromsø Study	0	45.4	58.3	1	6082	##.##.####	##.##.####	63.1	##.##.####	1	23.9	69	1.7	1	##.##.####	5	6082	0	0	1	1	1		0	0	64	116.41						7.26	135				4
10785324	Tromsø Study	0	44	55.9	1	6321	##.##.####	##.##.####	62.1	##.##.####	1	21.9	65.5	1.73	11	##.##.####	5	6321	0	0	1	1	1		0	0	54	142.08		1	1	2.6		3.34	136				3
10785425	Tromsø Study	0	48.6	43.4	1	985	##.##.####	##.##.####	55.1	##.##.####	1	30.7	93	1.74	11	##.##.####	5	985	0	1	1	0	1		0	0	78	95.23		0	0			6.79	144				3
10786123	Tromsø Study	0	64.7	66.6	0	6637	##.##.####	##.##.####	49.1	##.##.####	1	26.5	84	1.78	11	##.##.####	0	6637	0	1	3	0	1		0	0	63	124.73		0	0			5.62	138				3
10786830	Tromsø Study	0	40.3	31.4	1	146	##.##.####	##.##.####	67.2	##.##.####	1	26.6	75	1.68	4	##.##.####	1	146	0	1	1	0	1		1	0	56	134.08		0	0			2.98	146				1
10787023	Tromsø Study	0	56.5	77.3	1	3451	##.##.####	##.##.####	64.2	##.##.####	1	25.2	79	1.77	11	##.##.####	1	3451	0	1	1	1	1		0	0	76	95.13		0	0			3.74	148				3
10787225	Tromsø Study	0	49.1	44.1	0	6563	##.##.####	##.##.####	59.2	##.##.####	1	25.3	87.5	1.86	1	##.##.####	0	6563	0	1	3	0	1		0	0	64	117.92		0	1	4.6		2.63	151				4
10787326	Tromsø Study	0	53.7	50.7	1	4514	##.##.####	##.##.####	58.2	##.##.####	1	25.6	75	1.71	9	##.##.####	2	4514	0	1	1	0	1		0	0	63	120.5				2.5		5.45	161				3
10788731	Tromsø Study	0	61.1	61.4	1	3437	##.##.####	##.##.####	68.2	##.##.####	1	36.6	109.5	1.73	12	##.##.####	1	3437	1	1	2	0	1		1	0	69	105.06			1	4.4		3.43	163				4
10789025	Tromsø Study	0	42.9	35.2	1	4427	##.##.####	##.##.####	67.2	##.##.####	1	25.8	74.5	1.7	10	##.##.####	2	4427	0	1	2	0	1		0	0	71	101.95		0	0			4	155				3
10789328	Tromsø Study	0	55.3	53.1	1	1385	##.##.####	##.##.####	66.2	##.##.####	1	34.1	104.5	1.75	1	##.##.####	1	1385	0	1	1	0	1		1	0	75	96		0	0	2.4		3.66	140				4
10789429	Tromsø Study	0	69.8	100	1	1440	##.##.####	##.##.####	65.2	##.##.####	1	24.3	73.5	1.74	10	##.##.####	1	1440	0	1	1	1	1		0	0	65	113.58		0	1	3.6		4.18	174				3
10789631	Tromsø Study	0	49.3	44.4	0	6483	##.##.####	##.##.####	61.2	##.##.####	1	28.7	90	1.77	4	##.##.####	0	6483	0	1	1	0	1		0	0	69	107.39		0	0			4.29	153				1
10790017	Tromsø Study	0	43.9	36.6	0	6587	##.##.####	##.##.####	58.2	##.##.####	1	29.4	85	1.7	1	##.##.####	0	6587	0	1	1	0	1		0	0	73	101.66		0	1			4.43	160				4
10792322	Tromsø Study	0	54.2	73.3	0	6478	##.##.####	##.##.####	60.3	##.##.####	1	35.6	114	1.79	4	##.##.####	0	6478	0	0	2	1	1		0	0	77	94.91		0	0			4.09	138				1
10792726	Tromsø Study	0	53.7	72.5	0	6584	##.##.####	##.##.####	56.3	##.##.####	1	20.9	73	1.87	1	##.##.####	0	6584	0	0	1	1	1		0	0	69	109.23		0	1	2.6		3.59	135				4
10792827	Tromsø Study	0	68.2	71.7	0	6477	##.##.####	##.##.####	56.3	##.##.####	1	26.8	82	1.75	4	##.##.####	0	6477	0	0	2	0	1		0	0	73	102.35			1			3.82	131				1
10793020	Tromsø Study	0	52.2	48.6	0	6584	##.##.####	##.##.####	55.3	##.##.####	1	26.1	81	1.76	1	##.##.####	0	6584	0	1	3	0	1		0	0	73	102.72		0	1			4.85	145				4
10793121	Tromsø Study	0	41.9	52.3	0	6582	##.##.####	##.##.####	53.3	##.##.####	1	24.5	75	1.75	1	##.##.####	0	6582		0	1	1	1		0	0	70	108.63		0	0			6.06	134				4
10794425	Tromsø Study	0	47.7	62.2	1	4755	##.##.####	##.##.####	69.4	##.##.####	1	31.4	94	1.73	3	##.##.####	5	4755	0	1	1	1	1		0	0	63	116.27				4		4.22	149				1
10794526	Tromsø Study	0	52.7	49.3	0	6686	##.##.####	##.##.####	69.4	##.##.####	1	26.6	75	1.68	9	##.##.####	0	6686	0	1	1	0	0		0	0	68	106.46		0	0	2.1		6.1	204				3
10794627	Tromsø Study	0	43.7	36.3	1	5157	##.##.####	##.##.####	68.4	##.##.####	1	24.6	67	1.65	10	##.##.####	1	5157	0	1	1	0	1		1	0	76	93.92		0				3.11	147				3
10795022	Tromsø Study	0	74	80	0	6521	##.##.####	##.##.####	64.4	##.##.####	1	23.5	71	1.74	3	##.##.####	0	6521	0	0	1	0	0		1	0	107	64.06		1	1			6.13	132				1
10795123	Tromsø Study	0	41	32.4	0	6555	##.##.####	##.##.####	63.4	##.##.####	1	24.3	78	1.79	2	##.##.####	0	6555	0	1	2	0	1		0	0	78	92.56		0	0	2.6		5.4	175				4
10795325	Tromsø Study	0	65.3	67.4	0	6632	##.##.####	##.##.####	60.4	##.##.####	1	32.9	98.5	1.73	11	##.##.####	0	6632	0	0	1	0	1		0	0	75	97.8		0	0			3.49	133				3
10795426	Tromsø Study	0	46.2	40	0	6582	##.##.####	##.##.####	59.4	##.##.####	1	27.1	101	1.93	1	##.##.####	0	6582	0	0	1	0	0		0	0	86	83.8		0	0	2.5		4.24	126				4
10795527	Tromsø Study	0	43.2	35.6	1	5198	##.##.####	##.##.####	57.4	##.##.####	1	23	77	1.83	4	##.##.####	5	5198	0	0	2	0	1		0	0	85	85.53		0	1	2		3.6	109				1
10795628	Tromsø Study	0	61	61.2	0	6555	##.##.####	##.##.####	56.4	##.##.####	1	27.2	89	1.81	2	##.##.####	0	6555	0	0	3	0	0		0	0	76	97.67		0	1			4.65	137				4
10795729	Tromsø Study	0	52.6	49.2	1	4851	##.##.####	##.##.####	56.4	##.##.####	1	26.2	76.5	1.71	1	##.##.####	5	4851	0	1	2	0	1		0	0	85	85.83		0	0			3.78	150				4
10795830	Tromsø Study	0	58.3	57.4	0	6651	##.##.####	##.##.####	56.4	##.##.####	1	25.8	78	1.74	11	##.##.####	0	6651	0	0	2	0	1		0	0	76	97.67		0	1	2.8		5.09	128				3
10795931	Tromsø Study	0	65.3	67.4	0	6625	##.##.####	##.##.####	55.4	##.##.####	1	28.9	88.5	1.75	11	##.##.####	0	6625	0	1	1	0	0		1	0	62	123.98		0	0			5.45	152				3
10796730	Tromsø Study	0	72.6	104.8	0	6625	##.##.####	##.##.####	46.4	##.##.####	1	27.1	85	1.77	11	##.##.####	0	6625	0	0	2	1	1		0	0	78	98.61		0	0			4.48	136				3
10797327	Tromsø Study	0	50.7	67.3	0	6582	##.##.####	##.##.####	43.4	##.##.####	1	23.2	62.5	1.64	1	##.##.####	0	6582	0	0	2	1	1		0	0	61	132.75		0	0			4.19	124				4
10798025	Tromsø Study	0	45.6	58.7	1	1343	##.##.####	##.##.####	69.5	##.##.####	1	28.4	87	1.75	1	##.##.####	2	1343	0	1	1	1	1		0	0	72	99.64		0	0			3.74	163				4
10798126	Tromsø Study	0	58.5	57.6	1	3946	##.##.####	##.##.####	67.5	##.##.####	1	28.4	87	1.75	9	##.##.####	2	3946	0	1	3	0	1		0	0	71	101.86		0	0	3.9		3.85	143				3
10798631	Tromsø Study	0	70.8	75.4	0	6623	##.##.####	##.##.####	62.5	##.##.####	1	24.8	73.5	1.72	12	##.##.####	0	6623	0	1	2	0	0		0	0	65	114.56		0	1			5.75	150				4
10798833	Tromsø Study	0	64.3	66.1	0	6464	##.##.####	##.##.####	60.5	##.##.####	1	21.8	77	1.88	5	##.##.####	0	6464	0	0	1	0	1		0	0	86	83.48		0	0	0.8		3.5	131				1
10799026	Tromsø Study	0	63.8	65.3	1	2188	##.##.####	##.##.####	58.5	##.##.####	1	29.6	79.5	1.64	9	##.##.####	2	2188	0	0	2	0	1		0	0	68	110.22		0	0			4.44	124				3
10799228	Tromsø Study	0	41.4	33	0	6531	##.##.####	##.##.####	55.5	##.##.####	1	23	72	1.77	3	##.##.####	0	6531	0	0	2	0	0		0	0	68	111.41			1	1.1		2.38	116				1
10799733	Tromsø Study	0	56.7	55.1	0	6464	##.##.####	##.##.####	50.5	##.##.####	1	29.2	101	1.86	5	##.##.####	0	6464	0	0	2	0	1		0	0	87	85.46		0	0	2.3		5.15	129				1
10800615	Tromsø Study	0	63.8	65.3	1	2782	##.##.####	##.##.####	68.6	##.##.####	1	25.4	76	1.73	3	##.##.####	1	2782	0	1	1	0	0		1	0	79	89.76			1			5.26	165				1
10800918	Tromsø Study	0	69.1	73	0	6517	##.##.####	##.##.####	67.6	##.##.####	1	26	81.5	1.77	3	##.##.####	0	6517	0	1	3	0	1		0	0	63	116.9		0	0			4.77	141				1
10801313	Tromsø Study	0	60.3	83.8	1	3646	##.##.####	##.##.####	64.6	##.##.####	1	25.3	82	1.8	3	##.##.####	1	3646	0	1	2	1	1		0	0	55	137.99		0	0			4.47	186				1
10801414	Tromsø Study	0	59.1	58.5	0	6693	##.##.####	##.##.####	63.6	##.##.####	1	28.4	69	1.56	9	##.##.####	0	6693	0	0	2	0	1		0	0	61	122.84		0	0			6.17	136				3
10801515	Tromsø Study	0	44.3	56.4	1	2078	##.##.####	##.##.####	63.6	##.##.####	1	26.5	85	1.79	5	##.##.####	2	2078	0	0	1	1	1		1	0	62	120.56				1.5		4.55	137				1
10801717	Tromsø Study	0	63.3	88.9	1	639	##.##.####	##.##.####	62.6	##.##.####	1	27.1	86	1.78	5	##.##.####	2	639	0	1	1	1	1		0	1	86	82.91		0	1			4.76	166				1
10801818	Tromsø Study	0	51	67.8	1	4306	##.##.####	##.##.####	60.6	##.##.####	1	24.2	70	1.7	10	##.##.####	2	4306	0	0	3	1	1		0	0	78	93.41		0	0			4.9	112				3
10802112	Tromsø Study	0	64.6	66.4	0	6461	##.##.####	##.##.####	56.6	##.##.####	1	23.1	82.5	1.89	5	##.##.####	0	6461	0	0	2	0	0		0	0	75	99.1		0	1			2.25	124				1
10802213	Tromsø Study	0	58.2	57.2	0	6577	##.##.####	##.##.####	56.6	##.##.####	1	27	85.5	1.78	1	##.##.####	0	6577	0	1	2	0	1		0	0	67	112.88		0		2.6		4.55	168				4
10802516	Tromsø Study	0	62.1	86.9	0	6461	##.##.####	##.##.####	55.6	##.##.####	1	24.9	78	1.77	5	##.##.####	0	6461	0	1	1	1	1		0	0	74	101.01		0	0			5.28	157				1
10804316	Tromsø Study	0	47.9	62.5	1	2710	##.##.####	##.##.####	69.7	##.##.####	1	18.9	60	1.78	2	##.##.####	5	2710	0	1	1	1	1		0	0	86	81.12				2.9		4.53	186				4
10804518	Tromsø Study	0	64.6	66.5	1	2937	##.##.####	##.##.####	68.7	##.##.####	1	24.8	84	1.84	5	##.##.####	5	2937	0	0		0	1		0	0	78	91.06		0	0			5.15	126				1
10804619	Tromsø Study	0	46.9	60.9	1	5867	##.##.####	##.##.####	66.7	##.##.####	1	21.4	65.5	1.75	12	##.##.####	2	5867	0	1	2	1	1		0	0	63	117.21		0	0	2.4		3.14	169				4
10804821	Tromsø Study	0	68.6	72.2	0	6455	##.##.####	##.##.####	65.7	##.##.####	1	27.9	75	1.64	5	##.##.####	0	6455		1	1	0	1		0	0	85	83.21			1			5.35	148				1
10804922	Tromsø Study	0	51.7	47.9	1	4648	##.##.####	##.##.####	64.7	##.##.####	1	21.4	59	1.66	2	##.##.####	1	4648	0	1	2	0	0		0	0	70	104.44		0	0			4.78	169				4
10805014	Tromsø Study	0	41.7	33.5	0	6696	##.##.####	##.##.####	64.7	##.##.####	1	28.1	76.5	1.65	9	##.##.####	0	6696	0	1	3	0	1		0	0	67	109.85		0	0	5.8		4.41	142				3
10805216	Tromsø Study	0	47.1	41.2	0	6617	##.##.####	##.##.####	63.7	##.##.####	1	22.3	78	1.87	12	##.##.####	0	6617	0	0	1	0	0		0	0	72	101.42		0		3		5	120				4
10805418	Tromsø Study	0	47.3	61.5	0	6546	##.##.####	##.##.####	57.7	##.##.####	1	23.8	64	1.64	2	##.##.####	0	6546	0	0	1	1	1		0	0	63	120.71		0	0	1.8		4.37	126				4
10805519	Tromsø Study	0	74.1	107.4	0	6514	##.##.####	##.##.####	56.7	##.##.####	1	22.4	73.5	1.81	3	##.##.####	0	6514	0	0	1	1	1		0	1	86	84.59		0	1			5.85	115				1
10805923	Tromsø Study	0	55.3	53.1	0	6514	##.##.####	##.##.####	54.7	##.##.####	1	26	76	1.71	3	##.##.####	0	6514	0	1	1	0	1		0	0	67	113.66		0	1	1.5		4.9	140				1
10807319	Tromsø Study	0	68.7	72.4	0	6615	##.##.####	##.##.####	68.7	##.##.####	1	24.4	70.5	1.7	12	##.##.####	0	6615	0	1	1	0	1		0	0	71	101.5		0	0			3.94	158				4
10807420	Tromsø Study	0	45.8	39.4	1	251	##.##.####	##.##.####	66.7	##.##.####	1	32.1	94	1.71	5	##.##.####	1	251	0	1	2	0	1		0	0	72	100.47		0	1	3.5		5.32	154				1
10807723	Tromsø Study	0	56.7	77.6	1	6481	##.##.####	##.##.####	62.7	##.##.####	1	23.4	75	1.79	10	##.##.####	5	6481	0	0	3	1	1		0	0	65	114.49		0	0			4.82	120				3
10807824	Tromsø Study	0	53.7	50.7	1	2470	##.##.####	##.##.####	60.7	##.##.####	1	29.3	97	1.82	3	##.##.####	2	2470	0	0	1	0	0		1	0	83	86.92		0	1			4.23	105				1
10808118	Tromsø Study	0	77.5	113.3	0	6449	##.##.####	##.##.####	59.7	##.##.####	1	24.5	70	1.69	5	##.##.####	0	6449	0	0	2	1	1		0	0	87	82.6		0	1			3.65	138				1
10808421	Tromsø Study	0	67.1	95.5	0	6615	##.##.####	##.##.####	55.7	##.##.####	1	25.1	76	1.74	12	##.##.####	0	6615	0	1	1	1	1		0	0	65	117.27		0	0	2.4		5.44	146				4
10808522	Tromsø Study	0	48.3	43	0	6575	##.##.####	##.##.####	54.7	##.##.####	1	24.5	75	1.75	1	##.##.####	0	6575	0	0	2	0	0		0	0	85	86.37		0		2.9		4.97	125				4
10809927	Tromsø Study	0	44.4	56.6	0	6573	##.##.####	##.##.####	64.8	##.##.####	1	26.3	81.5	1.76	1	##.##.####	0	6573	0	1	2	1	1		0	0	79	90.8		0				5.14	163				4
10812618	Tromsø Study	0	68.2	97.3	0	6709	##.##.####	##.##.####	61.9	##.##.####	1	20.8	66	1.78	9	##.##.####	0	6709	0	0	2	1	1		0	0	73	100.4						3.99	126				3
10813114	Tromsø Study	0	54.9	52.5	0	6609	##.##.####	##.##.####	52.9	##.##.####	1	29.9	90.5	1.74	12	##.##.####	0	6609	0	1	1	0	0		0	0	65	118.51		0		2.4		4.29	164				4
10814620	Tromsø Study	0	42.5	34.6	1	1986	##.##.####	##.##.####	70	##.##.####	1	26	72.5	1.67	12	##.##.####	5	1986	0	1	2	0	1		0	0	68	106.28		0	0	3.9		6.13	162				4
10815116	Tromsø Study	0	40.8	32.2	1	5758	##.##.####	##.##.####	56	##.##.####	1	32.7	103.5	1.78	11	##.##.####	5	5758	0	0	2	0	1		0	0	74	100.86						5.36	133				3
10816016	Tromsø Study	0	56.3	54.5	0	6538	##.##.####	##.##.####	47	##.##.####	1	26.3	75	1.69	2	##.##.####	0	6538	0	0	3	0	0		0	0	85	89.07		0	0	2.4		2.9	121				4
10816622	Tromsø Study	0	67	95.2	1	4942	##.##.####	##.##.####	69.1	##.##.####	1	27.2	87	1.79	6	##.##.####	5	4942	0	1	1	1	1		0	0	64	114.28		0	1			4.87	137				2
10817017	Tromsø Study	0	51.5	68.8	1	4913	##.##.####	##.##.####	61.1	##.##.####	1	19.9	62.5	1.77	10	##.##.####	1	4913	0	1	1	1	1		1	0	64	117.17		0				3.41	166				3
10817219	Tromsø Study	0	34	38.7	1	3153	##.##.####	##.##.####	59.1	##.##.####	1	26.6	75	1.68	9	##.##.####	2	3153	0	0	2	1	1		0	0	72	102.97		0	0	4.1		4.22	138				3
10817421	Tromsø Study	0	59.5	82.4	1	2121	##.##.####	##.##.####	58.1	##.##.####	1	20.8	60	1.7	12	##.##.####	5	2121	0	1	1	1	1		0	0	46	173.29		0		2.7		2.43	173				4
10818725	Tromsø Study	0	43	54.2	0	6633	##.##.####	##.##.####	58.2	##.##.####	1	24.5	75	1.75	11	##.##.####	0	6633	0	0	1	1	1		0	0	72	103.29		0	0	2.3		5.13	136				3
10819524	Tromsø Study	0	72.7	78.1	1	5884	##.##.####	##.##.####	69.2	##.##.####	1	27.7	82	1.72	1	##.##.####	5	5884	0	1	2	0	1		0	0	69	104.75		0	1	1.6		2.62	142				4
10819625	Tromsø Study	0	48.3	42.9	1	5239	##.##.####	##.##.####	68.2	##.##.####	1	25.4	77	1.74	3	##.##.####	5	5239	0	1	2	0	1		0	0	67	108.68		0				3.97	159				1
10819726	Tromsø Study	0	46.4	60	1	5896	##.##.####	##.##.####	68.2	##.##.####	1	22.1	67	1.74	10	##.##.####	2	5896	0	1	3	1	1		0	0	66	110.59		0	0			4.11	148				3
10820314	Tromsø Study	0	45.8	39.3	0	6695	##.##.####	##.##.####	58.2	##.##.####	1	26.7	70	1.62	9	##.##.####	0	6695	0	1	2	0	1		0	0	50	157.33		0	0			4.18	148				3
10822417	Tromsø Study	0	56.5	54.8	1	4389	##.##.####	##.##.####	65.3	##.##.####	1	26.8	84	1.77	9	##.##.####	2	4389	0	1	1	0	1		0	0	50	153.7		0				5.03	175				3
10822720	Tromsø Study	0	52.8	49.5	0	6484	##.##.####	##.##.####	64.3	##.##.####	1	27.2	82.5	1.74	4	##.##.####	0	6484	0	0	3	0	1		0	0	61	122.57		0	1			3.77	130				1
10822821	Tromsø Study	0	51.5	68.7	0	6659	##.##.####	##.##.####	63.3	##.##.####	1	25	77.5	1.76	10	##.##.####	0	6659	0	0	1	1	1		0	0	61	122.96		0	0	3.7		3.6	127				3
10823014	Tromsø Study	0	61.9	62.6	1	1225	##.##.####	##.##.####	62.3	##.##.####	1	25.8	80	1.76	4	##.##.####	1	1225	0	0	2	0	1		0	1	76	95.71		0	0			3.63	112				1
10823216	Tromsø Study	0	48.1	42.7	1	3260	##.##.####	##.##.####	59.3	##.##.####	1	24.8	70	1.68	10	##.##.####	5	3260	0	1	1	0	1		0	0	76	96.68		0	0	3.8		5.95	142				3
10825016	Tromsø Study	0	59.4	58.9	0	6470	##.##.####	##.##.####	66.4	##.##.####	1	23.4	75	1.79	5	##.##.####	0	6470	0	1	2	0	0		0	0	89	78.74		0	1	3.5		2.75	143				1
10825117	Tromsø Study	0	84.7	95.4	1	6050	##.##.####	##.##.####	65.4	##.##.####	1	24.1	73	1.74	4	##.##.####	5	6050	0	1	3	0	0		0	0	77	93.36		0	1	3.5		6.15	144				1
10825218	Tromsø Study	0	69.9	74.1	1	5801	##.##.####	##.##.####	64.4	##.##.####	1	28.6	91.5	1.79	11	##.##.####	1	5801	0	1	2	0	1		1	0	76	95.07		0	1			5.08	159				3
10825521	Tromsø Study	0	70.5	74.9	0	6470	##.##.####	##.##.####	60.4	##.##.####	1	26.4	72	1.65	5	##.##.####	0	6470	0	1	2	0	1		0	0	106	65.61		0	0			3.3	158				1
10825723	Tromsø Study	0	60.8	84.6	0	6628	##.##.####	##.##.####	59.4	##.##.####	1	22.3	73	1.81	11	##.##.####	0	6628	0	0	1	1	1		1	0	70	106.27		0	0			3.39	125				3
10825925	Tromsø Study	0	65.1	67.2	0	6636	##.##.####	##.##.####	59.4	##.##.####	1	32.2	115	1.89	11	##.##.####	0	6636		1	1	0	1		0	0	61	124.56		0	0			4.34	143				3
10826118	Tromsø Study	0	49.5	44.7	0	6465	##.##.####	##.##.####	56.4	##.##.####	1	27.1	73	1.64	5	##.##.####	0	6465	0	0	1	0	1		0	0	67	112.96		0	0	2.4		5.12	129				1
10826219	Tromsø Study	0	93	107.4	0	6470	##.##.####	##.##.####	56.4	##.##.####	1	26.8	82	1.75	5	##.##.####	0	6470	0	0	3	0	1		0	0	77	96.2		0	0			3.88	134				1
10826320	Tromsø Study	0	36.2	42.5	0	6682	##.##.####	##.##.####	54.4	##.##.####	1	27.6	82.5	1.73	10	##.##.####	0	6682	0	0	3	1	1		0	0	67	113.79		0	0			3.93	137				3
10826825	Tromsø Study	0	61.6	62.1	0	6546	##.##.####	##.##.####	49.4	##.##.####	1	32.4	105	1.8	2	##.##.####	0	6546	0	1	2	0	1		0	0	71	108.53		0	0	6.5			133				4
10828120	Tromsø Study	0	57.8	56.6	0	6465	##.##.####	##.##.####	65.5	##.##.####	1	26.1	80	1.75	5	##.##.####	0	6465	0	1	1	0	1		0	0	78	91.95		0	0	2.7		3.75	165				1
10828221	Tromsø Study	0	44.2	56.3	1	4722	##.##.####	##.##.####	62.5	##.##.####	1	18.2	49	1.64	5	##.##.####	5	4722	0	0	1	1	1		0	0	67	110.63		0	0			4.68	111				1
10828322	Tromsø Study	0	43.4	35.9	1	2098	##.##.####	##.##.####	61.5	##.##.####	1	26.8	85	1.78	10	##.##.####	2	2098	0	1	3	0	1		0	1	69	107.29		0		3.7		4.63	141				3
10828423	Tromsø Study	0	41.4	51.4	1	4743	##.##.####	##.##.####	61.5	##.##.####	1	22.2	65	1.71	9	##.##.####	5	4743	0	1		1	1		0	0	56	136.51		0	0	5.2		4.18	159				3
10828524	Tromsø Study	0	84.6	125.5	1	4278	##.##.####	##.##.####	61.5	##.##.####	1	25.3	73	1.7	5	##.##.####	2	4278	0	1	1	1	1		0	0	70	105.52						4.6	155				1
10828827	Tromsø Study	0	54.3	51.6	0	6647	##.##.####	##.##.####	57.5	##.##.####	1	24.2	75	1.76	11	##.##.####	0	6647	0	1	2	0	1		0	0	76	97.28		0	1			4.88	144				3
10829929	Tromsø Study	0	51.9	69.4	0	6694	##.##.####	##.##.####	45.5	##.##.####	1	34.9	130	1.93	9	##.##.####	0	6694	0	1	1	1	1		0	0	65	122.19		0	0				146				3
10830012	Tromsø Study	0	49.2	44.2	0	6673	##.##.####	##.##.####	45.5	##.##.####	1	28.7	89	1.76	10	##.##.####	0	6673	0	0	3	0	0		0	0	80	96.16		0	0	1.7		2.91	135				3
10830719	Tromsø Study	0	67.4	70.5	1	5181	##.##.####	##.##.####	68.6	##.##.####	1	21.1	67	1.78	5	##.##.####	2	5181	0	1	2	0	1		0	0	76	93.86		0	0			5.36	140				1
10831114	Tromsø Study	0	54.7	52.2	0	6692	##.##.####	##.##.####	65.6	##.##.####	1	28.1	85	1.74	9	##.##.####	0	6692	0	1	3	0	1		1	0	69	105.89		0	0			4.3	165				3
10831215	Tromsø Study	0	60.3	60.2	0	6577	##.##.####	##.##.####	63.6	##.##.####	1	28.7	88	1.75	1	##.##.####	0	6577	1	1	3	0	1		0	0	58	130.2		0	1	3.1		4.58	166				4
10831316	Tromsø Study	0	68.9	72.6	0	6672	##.##.####	##.##.####	60.6	##.##.####	1	26.4	89.5	1.84	10	##.##.####	0	6672	0	1	2	0	1		0	0	58	131.49		0	1	5		3.7	146				3
10831417	Tromsø Study	0	58.4	57.5	1	2164	##.##.####	##.##.####	58.6	##.##.####	1	23.7	67	1.68	10	##.##.####	1	2164	0	0	1	0	1		0	0	73	101.52		0	1			4.06	129				3
10831518	Tromsø Study	0	78.6	86.7	0	6461	##.##.####	##.##.####	58.6	##.##.####	1	26.8	84	1.77	5	##.##.####	0	6461	0	0	2	0	1		0	0	85	85.17		0	1			4.37	127				1
10831619	Tromsø Study	0	51.5	47.6	0	6688	##.##.####	##.##.####	57.6	##.##.####	1	27.2	82.5	1.74	9	##.##.####	0	6688	0	1	1	0	1		0	0	57	135.54			0	3.9		3.12	116				3
10833015	Tromsø Study	0	46.2	40	0	6687	##.##.####	##.##.####	68.7	##.##.####	1	23	61	1.63	9	##.##.####	0	6687	0	0	2	0	1		0	0	80	88.44		0	0			3.63	134				3
10833217	Tromsø Study	0	38.7	46.8	0	6618	##.##.####	##.##.####	62.7	##.##.####	1	31.4	93	1.72	12	##.##.####	0	6618	0	1	2	1	1		0	0	73	100.14		0	0	2.9		4.34	185				4
10833318	Tromsø Study	0	45.7	58.8	0	6614	##.##.####	##.##.####	61.7	##.##.####	1	22.5	69	1.75	12	##.##.####	0	6614	0	1	1	1	1		0	0	67	110.92		0	0	1.6		3.82	156				4
10833520	Tromsø Study	0	43.4	35.9	1	1264	##.##.####	##.##.####	60.7	##.##.####	1	29.7	78	1.62	10	##.##.####	1	1264	0	1	1	0	0		1	0	73	100.8				3.4			169				3
10833621	Tromsø Study	0	59.8	59.5	0	6458	##.##.####	##.##.####	59.7	##.##.####	1	22.8	66	1.7	5	##.##.####	0	6458	0	0	1	0	1		0	0	73	101.14			0			3.75	108				1
10834622	Tromsø Study	0	77.7	85.4	0	6455	##.##.####	##.##.####	46.7	##.##.####	1	24	78.5	1.81	5	##.##.####	0	6455	0	0	2	0	0		0	0	76	101.48		0	1			2.39	137				1
10835421	Tromsø Study	0	44.5	37.5	1	1221	##.##.####	##.##.####	68.7	##.##.####	1	31.1	93	1.73	1	##.##.####	1	1221	1	1	1	0	1		0	0	70	103.17		0	0			3.26	182				4
10835926	Tromsø Study	0	50.9	46.7	1	5036	##.##.####	##.##.####	60.7	##.##.####	1	28.7	83	1.7	9	##.##.####	2	5036	0	1	1	0	1		0	0	73	100.8		0	0			4.08	170				3
10836018	Tromsø Study	0	52.9	49.6	1	3839	##.##.####	##.##.####	60.7	##.##.####	1	26.2	63	1.55	3	##.##.####	1	3839	1	1	1	0	1		0	0	64	117.33		0	0	3.4		4.18	146				1
10836220	Tromsø Study	0	61.6	62.1	0	6442	##.##.####	##.##.####	59.7	##.##.####	1	22.1	74	1.83	5	##.##.####	0	6442	0	1	1	0	1		0	0	87	82.6						3.59	164				1
10836422	Tromsø Study	0	63	64.1	0	6512	##.##.####	##.##.####	56.7	##.##.####	1	31.2	87	1.67	3	##.##.####	0	6512	0	1	1	0	1		0	0	68	110.92		0	1	2.9		4.06	153				1
10838020	Tromsø Study	0	48	42.5	0	6643	##.##.####	##.##.####	62.8	##.##.####	1	24.9	77	1.76	11	##.##.####	0	6643	0	1	1	0	0		0	0	63	118.66		0	0			3.66	156				3
10838828	Tromsø Study	0	48.3	43	0	6510	##.##.####	##.##.####	49.8	##.##.####	1	33.7	102	1.74	3	##.##.####	0	6510	0	1	2	0	0		0	0	77	98.67		0	0	4.7			145				1
10839829	Tromsø Study	0	83.6	93.8	1	3114	##.##.####	##.##.####	58.9	##.##.####	1	23.5	71	1.74	6	##.##.####	1	3114	0	0	2	0	1		1	0	69	108.23		0	0			4.5	120				2
10840922	Tromsø Study	0	48	42.6	0	6608	##.##.####	##.##.####	65	##.##.####	1	26.6	89	1.83	12	##.##.####	0	6608	0	1	1	0	1		0	0	87	81.19		0	1			2.98	221				4
10841115	Tromsø Study	0	71.2	76	0	6429	##.##.####	##.##.####	63	##.##.####	1	22.1	63	1.69	6	##.##.####	0	6429	0	1	2	0	1		0	0	98	71.22		0	0	2.4		3.06	171				2
10841216	Tromsø Study	0	50.8	46.5	0	6441	##.##.####	##.##.####	62	##.##.####	1	25.9	85	1.81	6	##.##.####	0	6441	0	1	1	0	1		0	0	80	90.3						4.66	152				2
10841418	Tromsø Study	0	54.4	51.8	0	6569	##.##.####	##.##.####	60	##.##.####	1	26	77	1.72	1	##.##.####	0	6569	0	0	3	0	0		0	0	73	101.04		0	1			4.91	113				4
10841721	Tromsø Study	0	40	31	0	6569	##.##.####	##.##.####	58	##.##.####	1	25.7	73.5	1.69	1	##.##.####	0	6569	0	1	3	0	0		0	0	67	112.32		0	0			4.68	154				4
10841822	Tromsø Study	0	63.5	89.2	1	4511	##.##.####	##.##.####	57	##.##.####	1	24.8	84	1.84	1	##.##.####	2	4511	0	0	2	1	1		0	0	66	114.69		0	0			4.38	138				4
10842116	Tromsø Study	0	28.9	30	1	5470	##.##.####	##.##.####	55	##.##.####	1	20.7	59	1.69	11	##.##.####	1	5470	0	1	2	1	1		0	0	73	102.84		0	1	2.6		3.63	154				3
10843016	Tromsø Study	0	40.8	32.1	0	6675	##.##.####	##.##.####	48	##.##.####	1	25.3	83	1.81	10	##.##.####	0	6675	0	1	1	0	1		0	0	71	109.16		0	0			5.14	155				3
10843723	Tromsø Study	0	48.8	43.7	0	6567	##.##.####	##.##.####	69.1	##.##.####	1	22.3	73	1.81	1	##.##.####	0	6567	0	0	1	0	1		0	0	70	103.05		0	0	2.2		3.15	100				4
10843824	Tromsø Study	0	55.9	76.2	1	5394	##.##.####	##.##.####	69.1	##.##.####	1	21.3	61.5	1.7	4	##.##.####	1	5394	0	1	2	1	1		0	0	101	67.5		0	0	3.7		3.44	151				1
10844017	Tromsø Study	0	55.1	52.7	1	1614	##.##.####	##.##.####	63.1	##.##.####	1	27.3	83.5	1.75	1	##.##.####	2	1614	1	1	3	0	1		0	0	116	58.6			1			2.79	144				4
10844320	Tromsø Study	0	61.5	85.8	1	1638	##.##.####	##.##.####	60.1	##.##.####	1	25.5	78	1.75	4	##.##.####	2	1638	0	1	3	1	1		0	0	73	101		1	1			1.79	181				1
10844421	Tromsø Study	0	65.2	67.3	0	6500	##.##.####	##.##.####	60.1	##.##.####	1	23.7	72.5	1.75	4	##.##.####	0	6500	0	1	2	0	1		0	0	75	97.9		0	1	2.9		4.47	145				1
10844522	Tromsø Study	0	58.6	80.9	1	617	##.##.####	##.##.####	58.1	##.##.####	1	26.3	76	1.7	1	##.##.####	2	617	0	0	1	1	1		1	1	88	81.97				2.6		3.48	113				4
10844623	Tromsø Study	0	53.5	50.5	0	6500	##.##.####	##.##.####	56.1	##.##.####	1	28.5	96.5	1.84	4	##.##.####	0	6500	0	1	2	0	1		0	0	78	94.89		0	0			2.68	225				1
10844724	Tromsø Study	0	55.1	52.7	0	6637	##.##.####	##.##.####	55.1	##.##.####	1	28.7	83	1.7	11	##.##.####	0	6637	0	1	1	0	0		0	0	72	104.45		0		4.4		5.96	139				3
10844926	Tromsø Study	0	52.2	69.9	0	6626	##.##.####	##.##.####	47.1	##.##.####	1	26.8	81	1.74	11	##.##.####	0	6626	0	0	1	1	1		0	0	70	111.39			1	0.9		1.9	122				3
10846019	Tromsø Study	0	52.7	70.8	1	4753	##.##.####	##.##.####	65.2	##.##.####	1	19.9	63	1.78	11	##.##.####	2	4753	0	1	1	1	1		0	0	65	113.58		0	0	2.7		4.38	155				3
10846221	Tromsø Study	0	58	57	1	3706	##.##.####	##.##.####	60.2	##.##.####	1	27.6	94.5	1.85	1	##.##.####	1	3706	1	1	2	0	1		0	0	64	117.52			0			4.01	143				4
10846423	Tromsø Study	0	65.8	68.2	0	6587	##.##.####	##.##.####	57.2	##.##.####	1	22.3	66	1.72	1	##.##.####	0	6587	0	0	2	0	1		0	0	81	90.48		0	0			3.85	127				4
10847424	Tromsø Study	0	51.7	47.9	0	6660	##.##.####	##.##.####	47.2	##.##.####	1	26.3	92	1.87	10	##.##.####	0	6660	0	1	3	0	1		0	0	64	123.47		0	0	1.2		4.15	147				3
10848829	Tromsø Study	0	47.1	61.2	1	4538	##.##.####	##.##.####	69.3	##.##.####	1	24.1	68	1.68	10	##.##.####	1	4538	0	1	1	1	1		1	0	82	85.8				1.7		4.44	148				3
10848930	Tromsø Study	0	43.4	35.9	0	6622	##.##.####	##.##.####	68.3	##.##.####	1	25.1	84	1.83	12	##.##.####	0	6622	0	1	2	0	1		0	0	85	82.56		0	0			3.03	187				4
10849022	Tromsø Study	0	78.5	86.5	0	6477	##.##.####	##.##.####	68.3	##.##.####	1	27.3	79	1.7	4	##.##.####	0	6477	0	1	2	0	1		0	0	138	47.2						5.39	205				1
10849123	Tromsø Study	0	60	59.8	0	6477	##.##.####	##.##.####	66.3	##.##.####	1	24	76	1.78	4	##.##.####	0	6477	0	0	1	0	0		0	0	63	117.36		0	0			2.82	131				1
10849325	Tromsø Study	0	49	64.4	0	6559	##.##.####	##.##.####	64.3	##.##.####	1	27.3	76	1.67	2	##.##.####	0	6559	0	1	1	1	1		0	0	69	106.32		0	1			4.15	144				4
10849527	Tromsø Study	0	59.9	83.1	0	6477	##.##.####	##.##.####	59.3	##.##.####	1	28.7	79	1.66	4	##.##.####	0	6477	0	1	2	1	1		0	0	63	120.05		0	0	1.9		5.59	152				1
10849628	Tromsø Study	0	72.3	77.5	0	6477	##.##.####	##.##.####	59.3	##.##.####	1	25.3	73	1.7	4	##.##.####	0	6477	0	1	2	0	1		0	0	87	82.71		0	0	2.5		3.94	155				1
10852016	Tromsø Study	0	66.7	94.7	0	6625	##.##.####	##.##.####	55.4	##.##.####	1	24	73.5	1.75	11	##.##.####	0	6625	0	0	1	1	1		0	0	76	98.02		0	1			4.18	138				3
10852319	Tromsø Study	0	48.9	43.8	0	6651	##.##.####	##.##.####	52.4	##.##.####	1	29.4	90	1.75	11	##.##.####	0	6651	0	1	3	0	1		0	0	90	81.56		0	1			5.03	143				3
10852420	Tromsø Study	0	70.4	74.8	1	3576	##.##.####	##.##.####	51.4	##.##.####	1	27.8	86	1.76	1	##.##.####	5	3576	0	0	2	0	0		0	0	82	91.17				2.9		5.45	124				4
10853623	Tromsø Study	0	49	64.4	0	6673	##.##.####	##.##.####	44.4	##.##.####	1	21.5	65	1.74	10	##.##.####	0	6673	0	0	1	1	1		0	0	74	105.73		0	0			6.73	118				3
10854220	Tromsø Study	0	47.4	41.6	0	6681	##.##.####	##.##.####	67.5	##.##.####	1	27.3	84.5	1.76	10	##.##.####	0	6681	0	1	1	0	1		0	0	73	98.65		0	0			4.5	141				3
10854321	Tromsø Study	0	46.8	40.8	1	4317	##.##.####	##.##.####	66.5	##.##.####	1	27.8	85	1.75	5	##.##.####	5	4317	1	1	1	0	1		0	0	66	111.15		0	1	1.7		3.91	199				1
10854523	Tromsø Study	0	74.4	80.6	1	4555	##.##.####	##.##.####	64.5	##.##.####	1	24.3	77	1.78	5	##.##.####	5	4555	0	0	1	0	1		0	0	96	72.58		0	1	2.4		2.89	134				1
10854826	Tromsø Study	0	65.9	68.4	0	6464	##.##.####	##.##.####	56.5	##.##.####	1	25.2	84.5	1.83	5	##.##.####	0	6464	0	1	2	0	1		0	0	78	94.75		0	0	2.4		3.74	144				1
10855120	Tromsø Study	0	46.5	60.2	0	6581	##.##.####	##.##.####	51.5	##.##.####	1	24.2	80	1.82	1	##.##.####	0	6581	0	0	2	1	1		0	0	79	95.14		0	0	2.2		4.3	139				4
10856323	Tromsø Study	0	46.7	40.6	0	6707	##.##.####	##.##.####	68.6	##.##.####	1	33.5	105	1.77	9	##.##.####	0	6707	0	1	3	0	1		0	0	87	80.3		0				4.77	165				3
10856828	Tromsø Study	0	67.7	70.9	0	6461	##.##.####	##.##.####	61.6	##.##.####	1	24.2	77.5	1.79	5	##.##.####	0	6461	0	0	1	0	0		0	0	67	110.95			1			3.68	127				1
10857526	Tromsø Study	0	84.7	125.6	0	6645	##.##.####	##.##.####	51.6	##.##.####	1	21.6	62.5	1.7	11	##.##.####	0	6645	0	0	1	1	1		0	0	67	115.02		0	0	1.2		5.33	127				3
10858123	Tromsø Study	0	42.2	34.1	0	6678	##.##.####	##.##.####	46.6	##.##.####	1	29.1	90	1.76	10	##.##.####	0	6678	0	0	2	0	0		0	0	78	98.53		0	0			6.95	133				3
10859124	Tromsø Study	0	59.4	58.9	1	4292	##.##.####	##.##.####	58.7	##.##.####	1	26.4	87.5	1.82	5	##.##.####	2	4292	0	1	1	0	1		0	0	66	114.01		0	0			5.29	193				1
10859326	Tromsø Study	0	55.2	75.1	0	6576	##.##.####	##.##.####	55.7	##.##.####	1	25.6	74	1.7	1	##.##.####	0	6576	0	0	1	1	1		0	0	88	82.67		0	0	2.8		4.24	124				4
10859427	Tromsø Study	0	45.1	38.4	0	6538	##.##.####	##.##.####	55.7	##.##.####	1	24.1	79	1.81	2	##.##.####	0	6538	0	0	2	0	0		0	0	74	100.97			1	2.6		5.83	125				4
10859528	Tromsø Study	0	49.6	65.4	0	6527	##.##.####	##.##.####	54.7	##.##.####	1	23	77	1.83	3	##.##.####	0	6527	0	0	1	1	1		0	0	59	131.63		0	0			4.12	122				1
10859629	Tromsø Study	0	76.7	111.9	0	6513	##.##.####	##.##.####	54.7	##.##.####	1	20.7	62	1.73	3	##.##.####	0	6513	0	0	1	1	1		0	0	75	99.79		0	0	1.5		5.37	105				1
10861016	Tromsø Study	0	51	46.8	0	6455	##.##.####	##.##.####	45.7	##.##.####	1	29.4	85	1.7	5	##.##.####	0	6455	0	0	2	0	1		0	0	79	97.47		0	1			6.33	129				1
10861117	Tromsø Study	0	42.4	34.5	0	6513	##.##.####	##.##.####	45.7	##.##.####	1	38.5	126	1.81	3	##.##.####	0	6513	0	0	1	0	1		0	0	82	93.37		0	0	3.7		5.8	136				1
10863826	Tromsø Study	0	54.2	51.4	0	6442	##.##.####	##.##.####	68.8	##.##.####	1	23	68	1.72	5	##.##.####	0	6442	0	1		0	1		0	0	65	112.35						4.86	168				1
10864019	Tromsø Study	0	47.8	62.3	1	6094	##.##.####	##.##.####	61.8	##.##.####	1	24.5	81	1.82	12	##.##.####	5	6094	0	1	1	1	1		0	0	85	84.25		0	0			3.25	174				4
10864221	Tromsø Study	0	55.1	74.9	1	6366	##.##.####	##.##.####	60.8	##.##.####	1	30.1	89	1.72	2	##.##.####	5	6366	0	1	1	1	1		0	0	58	131.4			1			5.62	146				4
10864322	Tromsø Study	0	51.8	69.3	0	6442	##.##.####	##.##.####	60.8	##.##.####	1	24.7	73	1.72	5	##.##.####	0	6442	0	0	3	1	1		0	0	73	100.76		0	0	2.2		4.06	129				1
10864625	Tromsø Study	0	56.2	54.3	0	6643	##.##.####	##.##.####	55.8	##.##.####	1	24.7	76.5	1.76	11	##.##.####	0	6643	0	1	2	0	1		0	0	70	107.62		0	0			5.22	156				3
10864827	Tromsø Study	0	41	32.4	0	6540	##.##.####	##.##.####	53.8	##.##.####	1	26.8	82	1.75	2	##.##.####	0	6540	0	0	2	0	1		0	0	80	92.94		0	0			5.41	134				4
10866223	Tromsø Study	0	70.8	75.4	1	4690	##.##.####	##.##.####	66.9	##.##.####	1	26.6	90	1.84	6	##.##.####	1	4690	1	1	2	0	1		1	0	90	77.62		0	1			5.25	154				2
10866324	Tromsø Study	0	64.6	91.2	1	5575	##.##.####	##.##.####	66.9	##.##.####	1	24.8	85	1.85	6	##.##.####	5	5575	0	0	3	1	1		0	0	84	84.05		0	1			4.81	138				2
10866627	Tromsø Study	0	85.2	96.1	0	6436	##.##.####	##.##.####	61.9	##.##.####	1	22.3	69	1.76	6	##.##.####	0	6436	0	0	3	0	0		0	0	63	119		0	1	2.1		3.89	120				2
10866728	Tromsø Study	0	47.1	61.2	1	6403	##.##.####	##.##.####	60.9	##.##.####	1	26.3	71.5	1.65	10	##.##.####	5	6403	0	1	1	1	1		0	0	73	100.73		0	0			3.75	147				3
10866930	Tromsø Study	0	47.9	62.6	0	6609	##.##.####	##.##.####	56.9	##.##.####	1	26.6	92	1.86	12	##.##.####	0	6609	0	0	1	1	1		0	1	73	102.13		0	0			5.74	136				4
10868831	Tromsø Study	0	38.7	29.1	0	6611	##.##.####	##.##.####	65	##.##.####	1	28	82	1.71	12	##.##.####	0	6611	0	1	2	0	1		0	0	75	96.35						3.99	166				4
10869428	Tromsø Study	0	70.6	75.1	0	6429	##.##.####	##.##.####	54	##.##.####	1	29.4	89	1.74	6	##.##.####	0	6429	0	0	2	0	0		1	0	76	98.53			1			3.11	132				2
10869832	Tromsø Study	0	60.2	83.7	0	6429	##.##.####	##.##.####	52	##.##.####	1	25.9	81	1.77	6	##.##.####	0	6429	0	0	3	1	1		0	0	77	97.8		0	1	1.5		3.17	139				2
10869933	Tromsø Study	0	51.2	47.2	0	6608	##.##.####	##.##.####	50	##.##.####	1	26.6	76	1.69	12	##.##.####	0	6608	0	0	2	0	1		0	0	72	106.53		0	1			5.43	125				4
10870925	Tromsø Study	0	55.2	52.9	1	4696	##.##.####	##.##.####	69.1	##.##.####	1	24.6	78	1.78	1	##.##.####	5	4696	0	1	1	0	0		0	0	64	114.28			1			3.54	142				4
10871219	Tromsø Study	0	52.2	69.9	0	6682	##.##.####	##.##.####	56.1	##.##.####	1	25	74	1.72	10	##.##.####	0	6682	0	1	1	1	1		1	0	61	126.01		0	1				145				3
10871724	Tromsø Study	0	60	83.2	0	6461	##.##.####	##.##.####	49.1	##.##.####	1	26.9	75	1.67	5	##.##.####	0	6461	0	0	2	1	1		0	0	69	112.3		0	0	2.1		6.51	122				1
10872321	Tromsø Study	0	47.4	41.7	1	2445	##.##.####	##.##.####	69.2	##.##.####	1	22.2	65	1.71	9	##.##.####	5	2445	0	1	1	0	1		0	0	56	133.28						5.43	145				3
10872523	Tromsø Study	0	59.6	59.2	0	6482	##.##.####	##.##.####	68.2	##.##.####	1	22.5	65	1.7	4	##.##.####	0	6482	0	1	1	0	1		0	0	61	121.11		0	1			6.45	145				1
10872725	Tromsø Study	0	67.3	70.4	0	6584	##.##.####	##.##.####	66.2	##.##.####	1	22.8	66	1.7	1	##.##.####	0	6584	0	1	1	0	0		0	0	69	105.69		0	1			4.7	174				4
10872826	Tromsø Study	0	63	64.1	0	6588	##.##.####	##.##.####	63.2	##.##.####	1	26	75	1.7	1	##.##.####	0	6588	0	0	1	0	0		0	0	67	110.38		0		2.9		4.24	114				4
10873019	Tromsø Study	0	57.1	78.3	0	6587	##.##.####	##.##.####	62.2	##.##.####	1	23.5	68	1.7	1	##.##.####	0	6587	0	0	2	1	1		0	0	58	130.79		0	0	2.1		5.05	126				4
10873221	Tromsø Study	0	48.5	43.3	0	6562	##.##.####	##.##.####	58.2	##.##.####	1	27.1	83	1.75	1	##.##.####	0	6562	0	1	3	0	1		0	0	70	106.71		0	0			6.39	148				4
10873524	Tromsø Study	0	27.9	13.6	0	6527	##.##.####	##.##.####	57.2	##.##.####	1	24.4	76.5	1.77	3	##.##.####	0	6527	0	0	1	0	1		0	0	70	107.08		0	1	1.8		4.97	126				1
10873625	Tromsø Study	0	59.7	82.8	1	1115	##.##.####	##.##.####	55.2	##.##.####	1	31.6	98	1.76	4	##.##.####	1	1115	0	0	1	1	1		1	0	80	92.46		0		1.5		4.92	126				1
10873928	Tromsø Study	0	27.5	13	0	6527	##.##.####	##.##.####	53.2	##.##.####	1	29.2	73	1.58	3	##.##.####	0	6527	0	1	2	0	1		1	0	57	137.74		0	0			4.86	178				1
10874828	Tromsø Study	0	48	42.6	1	3044	##.##.####	##.##.####	68.4	##.##.####	1	31.3	96	1.75	11	##.##.####	1	3044	0	1	1	0	1		0	0	85	82.54				2.9		5.66	182				3
10874929	Tromsø Study	0	47.4	41.6	1	1625	##.##.####	##.##.####	68.4	##.##.####	1	24.4	89	1.91	1	##.##.####	2	1625	0	0	1	0	1		0	1	86	81.43		0	1	3		3.53	134				4
10875021	Tromsø Study	0	77.8	113.7	0	6521	##.##.####	##.##.####	68.4	##.##.####	1	21.6	64	1.72	3	##.##.####	0	6521	0	1	1	1	1		0	0	101	67.64			0			4.47	133				1
10875526	Tromsø Study	0	75.5	82.2	0	6470	##.##.####	##.##.####	59.4	##.##.####	1	22.1	70	1.78	5	##.##.####	0	6470	0	1	3	0	1		0	0	64	117.84			1	2.1		4.5	148				1
10875728	Tromsø Study	0	71.3	76.1	0	6637	##.##.####	##.##.####	58.4	##.##.####	1	22.1	63	1.69	11	##.##.####	0	6637	0	0	1	0	1		0	0	58	132.48		0	1			8.53	135				3
10875829	Tromsø Study	0	53.6	72.4	0	6470	##.##.####	##.##.####	57.4	##.##.####	1	31.2	82	1.62	5	##.##.####	0	6470	0	0	2	1	1		0	0	70	107.01		0		3.7		6.02	126				1
10875930	Tromsø Study	0	51.5	68.8	1	2988	##.##.####	##.##.####	56.4	##.##.####	1	30.5	85	1.67	9	##.##.####	1	2988	0	1	1	1	1		0	0	63	121.27		0	0	3.3			145				3
10876022	Tromsø Study	0	80.6	89.6	0	6441	##.##.####	##.##.####	55.4	##.##.####	1	28.1	89	1.78	6	##.##.####	0	6441	0	0	1	0	1		0	0	67	113.37		0	1			5.13	139				2
10876123	Tromsø Study	0	45.8	39.4	1	3490	##.##.####	##.##.####	55.4	##.##.####	1	32.4	96	1.72	11	##.##.####	1	3490	0	1	1	0	1		0	0	76	98.02		0	1	4.4		3.14	149				3
10878226	Tromsø Study	0	54.2	73.3	0	6461	##.##.####	##.##.####	65.6	##.##.####	1	28.7	96	1.83	5	##.##.####	0	6461	0	1	2	1	1		0	0	90	77.93		0	1	3.3		2.65	176				1
10878428	Tromsø Study	0	50.2	66.5	1	3961	##.##.####	##.##.####	63.6	##.##.####	1	18.3	56	1.75	5	##.##.####	5	3961	0	1	2	1	1		0	0	85	83.77			1			3.89	165				1
10878630	Tromsø Study	0	58.6	57.8	0	6461	##.##.####	##.##.####	63.6	##.##.####	1	27.7	83	1.73	5	##.##.####	0	6461	0	1	1	0	1		0	0	80	89.84		0	1	1.5		3.48	147				1
10878731	Tromsø Study	0	84.5	95.1	1	2941	##.##.####	##.##.####	59.6	##.##.####	1	24.8	66	1.63	3	##.##.####	2	2941	0	0	1	0	1		0	0	79	92.36		0	0			4.04	119				1
10878933	Tromsø Study	0	61	85	1	3597	##.##.####	##.##.####	56.6	##.##.####	1	29.1	84	1.7	5	##.##.####	2	3597	0	1	1	1	1		0	0	58	133.32		0	1	2.2		5.52	154				1
10879328	Tromsø Study	0	42.3	52.9	1	6575	##.##.####	##.##.####	47.6	##.##.####	1	27	87.5	1.8	11	##.##.####	5	6575	0	1	1	1	1		0	0	65	121.08				2.4			144				3
10880522	Tromsø Study	0	48.3	43	1	3064	##.##.####	##.##.####	68.7	##.##.####	1	24.2	74	1.75	5	##.##.####	5	3064	0	1	1	0	1		0	0	158	40.32		0	1	7.5		4.32	161				1
10880926	Tromsø Study	0	55.1	52.7	1	2890	##.##.####	##.##.####	63.7	##.##.####	1	28.9	89.5	1.76	1	##.##.####	2	2890	0	1	1	0	1		0	0	68	108.33		0	0			5.02	166				4
10881119	Tromsø Study	0	65.4	67.6	0	6469	##.##.####	##.##.####	59.7	##.##.####	1	24.2	74	1.75	5	##.##.####	0	6469	0	0	2	0	1		0	0	84	86.01		0	0			6.44	132				1
10881220	Tromsø Study	0	45.1	38.3	0	6454	##.##.####	##.##.####	58.7	##.##.####	1	23.7	75	1.78	5	##.##.####	0	6454	0	0	1	0	1		0	0	70	106.52		0	0			3.61	119				1
10882625	Tromsø Study	0	47.8	62.4	0	6674	##.##.####	##.##.####	67.8	##.##.####	1	24.6	63	1.6	10	##.##.####	0	6674	0	1	1	1	1		0	0	82	86.19		0	0	2.3		5.34	150				3
10882726	Tromsø Study	0	47	41.1	1	261	##.##.####	##.##.####	67.8	##.##.####	1	26.5	82	1.76	9	##.##.####	1	261	0	1	1	0	1		1	0	88	79.44		0	0			4.18	173				3
10883222	Tromsø Study	0	52.3	70.1	0	6521	##.##.####	##.##.####	64.8	##.##.####	1	25.8	75.5	1.71	3	##.##.####	0	6521	0	1	1	1	1		0	0	77	93.53		0	1	1.2		4.65	140				1
10884728	Tromsø Study	0	37.5	27.4	1	6126	##.##.####	##.##.####	69	##.##.####	1	30	92	1.75	2	##.##.####	5	6126	0	0	2	0	0		0	0	93	74.27		0	1	2.9		3.49	135				4
10884930	Tromsø Study	0	56.4	54.7	0	6505	##.##.####	##.##.####	65	##.##.####	1	35.6	118	1.82	3	##.##.####	0	6505	1	1	1	0	1		1	0	166	38.52		0	0	3.1		3.99	165				1
10885325	Tromsø Study	0	58.7	81.1	0	6534	##.##.####	##.##.####	53	##.##.####	1	21.4	67	1.77	2	##.##.####	0	6534	0	0	2	1	1		0	0	73	103.61		0	0			4.58	128				4
15000309	Tromsø Study	0	57.8	56.6	0	6505	##.##.####	##.##.####	51.1	##.##.####	0	32.5	94	1.7	3	##.##.####	0	6505	0	0	2	0	1		0	0	52	114.56		0	0	1.8		2.34	135				1
15002311	Tromsø Study	0	43.1	54.4	1	4442	##.##.####	##.##.####	63.2	##.##.####	0	23.5	61	1.61	3	##.##.####	5	4442	0	1	1	1	1		0	0	59	94.84		0	0	2.5			179				1
15002513	Tromsø Study	0	66.9	69.8	0	6499	##.##.####	##.##.####	54.2	##.##.####	0	27.1	61	1.5	4	##.##.####	0	6499	0	0	2	0	0		0	0	61	94.16		0	0			4.92	136				1
15002614	Tromsø Study	0	43.7	55.3	0	6589	##.##.####	##.##.####	51.2	##.##.####	0	29.6	72	1.56	1	##.##.####	0	6589	0	1	1	1	1		0	0	72	78.66		0	0			5.11	153				4
15004717	Tromsø Study	0	66.7	69.5	0	6649	##.##.####	##.##.####	39.2	##.##.####	1	25.7	85	1.82	11	##.##.####	0	6649	0	0	2	0	1		0	0	60	138.13			0			4.1	129				3
15005415	Tromsø Study	0	41.9	52.3	0	6633	##.##.####	##.##.####	59.2	##.##.####	0	20.3	49.5	1.56	11	##.##.####	0	6633	0	0	1	1	1		0	0	59	96.11		0	0	2.3		5.01	107				3
15005617	Tromsø Study	0	41.6	51.7	0	6633	##.##.####	##.##.####	58.2	##.##.####	0	22.2	52	1.53	11	##.##.####	0	6633	0	1	1	1	1		0	0	55	104.58		0	0	2.2		3.81	148				3
15005718	Tromsø Study	0	42.4	34.5	0	6531	##.##.####	##.##.####	57.2	##.##.####	1	28.1	91	1.8	3	##.##.####	0	6531	0	1	1	0	1		0	0	98	72.63		0	0				152				1
15005920	Tromsø Study	0	57.3	78.6	1	3846	##.##.####	##.##.####	54.2	##.##.####	0	26.2	64.5	1.57	3	##.##.####	2	3846	0	0	1	1	1		0	0	54	108.38		0	0	2		7.28	133				1
15006012	Tromsø Study	0	53.2	71.7	0	6632	##.##.####	##.##.####	54.2	##.##.####	0	22.4	62.5	1.67	11	##.##.####	0	6632	0	0	1	1	1		0	0	64	89.08		0	0	2.5		6.96	125				3
15009621	Tromsø Study	0	56.3	54.5	0	6587	##.##.####	##.##.####	62.3	##.##.####	0	24	67	1.67	1	##.##.####	0	6587	0	0	1	0	1		0	0	58	97.02		0				5.15	122				4
15009722	Tromsø Study	0	56.6	54.9	0	6560	##.##.####	##.##.####	60.3	##.##.####	0	22.8	57	1.58	2	##.##.####	0	6560	0	1	2	0	0		0	0	61	92.14		0	1			4.53	153				4
15009823	Tromsø Study	0	57.4	78.8	1	4133	##.##.####	##.##.####	59.3	##.##.####	0	34.8	89	1.6	4	##.##.####	1	4133	0	1	1	1	1		0	0	59	96.08		0	0			5.41	153				1
15010007	Tromsø Study	0	48.7	43.5	1	3597	##.##.####	##.##.####	51.3	##.##.####	0	41.9	124	1.72	4	##.##.####	2	3597	0	0	1	0	0		0	0	69	82.59						5.14	134				1
15010815	Tromsø Study	0	40.1	31.2	0	6546	##.##.####	##.##.####	46.3	##.##.####	0	28.7	86	1.73	2	##.##.####	0	6546	0	0	1	0	1		0	0	55	109.55		0	0	1.3		2.55	108				4
15012817	Tromsø Study	0	45.2	57.9	0	6476	##.##.####	##.##.####	61.4	##.##.####	0	24.3	63	1.61	4	##.##.####	0	6476	0	1	1	1	1		0	0	58	97.3		0	0	2.7		4.18	152				1
15013010	Tromsø Study	0	46.2	39.9	0	6681	##.##.####	##.##.####	57.4	##.##.####	0	34.6	96.5	1.67	10	##.##.####	0	6681	0	1	1	0	0		0	0	55	104.88		0	0	2.5		5.08	163				3
15013111	Tromsø Study	0	84.8	95.6	0	6659	##.##.####	##.##.####	56.4	##.##.####	0	25.2	67	1.63	10	##.##.####	0	6659	0	0	2	0	1		0	0	47	126.19		0	1			7.25	119				3
15013212	Tromsø Study	0	48.4	63.4	0	6707	##.##.####	##.##.####	56.4	##.##.####	1	27.4	72	1.62	9	##.##.####	0	6707	0	1	1	1	1		0	0	58	133.42		0	0			5.37	153				3
15013414	Tromsø Study	0	76.5	111.5	0	6559	##.##.####	##.##.####	53.4	##.##.####	0	21.8	58	1.63	2	##.##.####	0	6559	0	0	1	1	1		0	0	61	94.44		0	1			3.89	120				4
15013515	Tromsø Study	0	60.8	84.7	0	6681	##.##.####	##.##.####	53.4	##.##.####	0	27.5	67	1.56	10	##.##.####	0	6681	1	0	1	1	1		0	0	62	92.68		0	0			3.37	116				3
15013616	Tromsø Study	0	46.1	39.8	0	6483	##.##.####	##.##.####	53.4	##.##.####	0	31.6	84	1.63	4	##.##.####	0	6483		0	2	0	0		0	0	73	76.76		0	0			3.43	112				1
15014011	Tromsø Study	0	98.5	149.2	0	6512	##.##.####	##.##.####	50.4	##.##.####	0	15.8	44.5	1.68	3	##.##.####	0	6512	0	0	2	1	1		0	0	71	80.2		0				2.28	109				1
15017620	Tromsø Study	0	45.5	38.9	0	6582	##.##.####	##.##.####	63.5	##.##.####	0	26.7	70	1.62	1	##.##.####	0	6582	0	0	1	0	0		0	0	59	94.75				2.3		5.87	121				4
15017822	Tromsø Study	0	58.1	57.1	0	6554	##.##.####	##.##.####	61.5	##.##.####	0	25.7	76	1.72	2	##.##.####	0	6554	0	0	1	0	0		0	0	45	130.37				2.4		3.7	121				4
15017923	Tromsø Study	0	48.3	63.3	0	6688	##.##.####	##.##.####	56.5	##.##.####	0	25.1	58	1.52	9	##.##.####	0	6688	0	1	2	1	1		0	0	50	117.45						3.94	181				3
15018015	Tromsø Study	0	57.3	56	0	6470	##.##.####	##.##.####	55.5	##.##.####	0	24.2	62	1.6	5	##.##.####	0	6470	0	1	1	0	1		0	0	58	99.32		0				2.99	142				1
15018116	Tromsø Study	0	44.7	37.8	0	6590	##.##.####	##.##.####	54.5	##.##.####	0	25.8	62	1.55	1	##.##.####	0	6590	0	0	1	0	0		0	0	56	103.81		0	0	2.9		4.03	123				4
15018217	Tromsø Study	0	50.1	45.6	0	6624	##.##.####	##.##.####	52.5	##.##.####	0	34.3	90	1.62	11	##.##.####	0	6624	0	1	1	0	0		0	0	64	89.66		0	1			4.72	167				3
15018318	Tromsø Study	0	47.8	42.3	0	6624	##.##.####	##.##.####	51.5	##.##.####	0	23.4	60	1.6	11	##.##.####	0	6624	0	0	1	0	0		0	0	56	105.01		0	1			4.82	130				3
15018419	Tromsø Study	0	53	71.3	0	6680	##.##.####	##.##.####	50.5	##.##.####	0	21.6	57.5	1.63	10	##.##.####	0	6680	0	0	2	1	1		0	0	61	95.52		0	1			3.16	119				3
15018520	Tromsø Study	0	43.1	35.5	0	6521	##.##.####	##.##.####	50.5	##.##.####	0	21.8	55	1.59	3	##.##.####	0	6521	0	0	1	0	1		0	0	64	90.37		0	0			3.97	120				1
15021514	Tromsø Study	0	37.2	26.9	0	6581	##.##.####	##.##.####	64.6	##.##.####	0	26.4	67.5	1.6	1	##.##.####	0	6581	0	1	1	0	1		0	1	58	96.3		0	0	2.6		4.71	186				4
15021817	Tromsø Study	0	112	134.8	0	6588	##.##.####	##.##.####	55.6	##.##.####	0	25	68	1.65	1	##.##.####	0	6588	0	1	3	0	1		0	0	73	76.14		0	0	2.3		4.3	163				4
15021918	Tromsø Study	0	52.1	48.5	0	6659	##.##.####	##.##.####	54.6	##.##.####	0	27.7	81	1.71	10	##.##.####	0	6659	0	1	1	0	0		0	0	67	84.37		0	0	3.1		4.98	147				3
15022313	Tromsø Study	0	54.1	73.1	0	6580	##.##.####	##.##.####	51.6	##.##.####	0	26.4	72	1.65	1	##.##.####	0	6580	0	0	2	1	1		0	0	56	104.96						4.5	123				4
15025922	Tromsø Study	0	61.1	85.1	0	6577	##.##.####	##.##.####	62.7	##.##.####	0	29.4	85	1.7	1	##.##.####	0	6577	0	1	1	1	1		0	0	47	123.5		0	0			3.04	153				4
15026014	Tromsø Study	0	43.7	36.3	0	6696	##.##.####	##.##.####	62.7	##.##.####	0	25.7	66.5	1.61	9	##.##.####	0	6696	0	1	1	0	1		0	0	64	86.49				4.4		4.47	161				3
15026115	Tromsø Study	0	60	59.9	0	6583	##.##.####	##.##.####	62.7	##.##.####	0	24.2	66	1.65	1	##.##.####	0	6583	0	1	1	0	0		0	0	61	91.41		0	0			5.24	143				4
15026216	Tromsø Study	0	58.2	57.3	0	6517	##.##.####	##.##.####	61.7	##.##.####	0	29.1	86	1.72	3	##.##.####	0	6517	0	0	1	0	1		0	0	44	133.7		0	1			5.08	137				1
15026317	Tromsø Study	0	59.7	82.8	1	4660	##.##.####	##.##.####	61.7	##.##.####	0	20	45	1.5	2	##.##.####	1	4660	0	0		1	1		0	0	39	153.67				2.5		6.06	136				4
15026418	Tromsø Study	0	54.4	51.8	0	6618	##.##.####	##.##.####	59.7	##.##.####	0	23.2	62.5	1.64	12	##.##.####	0	6618	0	1	2	0	0		0	0	50	116.14		0	1	2.8		4.32	143				4
15026519	Tromsø Study	0	44.3	37.2	0	6618	##.##.####	##.##.####	57.7	##.##.####	0	29.4	82	1.67	12	##.##.####	0	6618		0	2	0	1		0	0	55	104.77		0		1.1		4.56	135				4
15026620	Tromsø Study	0	51.4	47.4	0	6548	##.##.####	##.##.####	57.7	##.##.####	0	27.7	71	1.6	2	##.##.####	0	6548	0	0	1	0	0		0	0	59	96.61		0	1			4.24	131				4
15026721	Tromsø Study	0	62.1	62.8	0	6455	##.##.####	##.##.####	55.7	##.##.####	0	22.7	58	1.6	5	##.##.####	0	6455	0	0	1	0	0		0	0	52	112.58		0	0			2.65	130				1
15026822	Tromsø Study	0	31.7	34.8	0	6618	##.##.####	##.##.####	52.7	##.##.####	1	28.9	99	1.85	12	##.##.####	0	6618	0	1	1	1	1		0	0	79	94.69				1.4		4.06	146				4
15027015	Tromsø Study	0	53.5	72.1	0	6455	##.##.####	##.##.####	52.7	##.##.####	0	26.3	81.5	1.76	5	##.##.####	0	6455	0	0	2	1	1		0	0	71	79.48		0	1			3.59	113				1
15027217	Tromsø Study	0	54.7	52.2	0	6573	##.##.####	##.##.####	51.7	##.##.####	0	24.7	64	1.61	1	##.##.####	0	6573	0	1	1	0	1		0	0	61	95.06			1			7.45	146				4
15027419	Tromsø Study	0	43.7	36.3	0	6618	##.##.####	##.##.####	51.7	##.##.####	0	27.2	75	1.66	12	##.##.####	0	6618	0	0	1	0	1		0	0	56	104.92		0	0			3.37	131				4
15027621	Tromsø Study	0	48.9	64.2	0	6577	##.##.####	##.##.####	50.7	##.##.####	0	20.8	60	1.7	1	##.##.####	0	6577	0	0	2	1	1		0	0	63	91.95						1.99	125				4
15030211	Tromsø Study	0	51	67.8	0	6702	##.##.####	##.##.####	57.7	##.##.####	0	26	64	1.57	9	##.##.####	0	6702	0	1	1	1	1		0	0	52	111.77				1		5.41	145				3
15030312	Tromsø Study	0	53.7	72.5	0	6454	##.##.####	##.##.####	55.7	##.##.####	0	25.4	65	1.6	5	##.##.####	0	6454	0	0	3	1	1		0	0	55	105.52			0			3.66	113				1
15030413	Tromsø Study	0	67.3	70.3	0	6454	##.##.####	##.##.####	54.7	##.##.####	0	25.9	74	1.69	5	##.##.####	0	6454	0	1	1	0	0		0	0	73	76.39		0	1			6.33	139				1
15030514	Tromsø Study	0	69.3	73.3	0	6451	##.##.####	##.##.####	53.7	##.##.####	0	22.8	65	1.69	5	##.##.####	0	6451	0	0	1	0	0		0	1	55	106.31		0	0	2.3		4.82	116				1
15030615	Tromsø Study	0	58.9	58.3	0	6513	##.##.####	##.##.####	53.7	##.##.####	0	21.5	53	1.57	3	##.##.####	0	6513	0	1	2	0	0		0	0	49	121.46			0			3.57	152				1
15030817	Tromsø Study	0	61.1	61.4	0	6645	##.##.####	##.##.####	51.7	##.##.####	0	23.7	60	1.59	11	##.##.####	0	6645	0	1	2	0	0		0	0	59	98.79		0	0			4.97	174				3
15031111	Tromsø Study	0	56	54	0	6696	##.##.####	##.##.####	50.7	##.##.####	0	23.4	63	1.64	9	##.##.####	0	6696	0	1	3	0	0		0	0	65	88.7		0	0			4.6	164				3
15031313	Tromsø Study	0	63.4	89.1	0	6575	##.##.####	##.##.####	49.7	##.##.####	0	24.9	71	1.69	1	##.##.####	0	6575	0	0	2	1	1		0	0	78	72.16		0		2.1		6.43	122				4
15032314	Tromsø Study	0	38.5	28.8	0	6546	##.##.####	##.##.####	41.7	##.##.####	0	34	96	1.68	2	##.##.####	0	6546	0	1	1	0	0		0	0	49	127.86		0	0	2.4		3.55	170				4
15033517	Tromsø Study	0	58.9	58.3	0	6454	##.##.####	##.##.####	36.7	##.##.####	0	20.1	61	1.74	5	##.##.####	0	6454	0	0		0	1		0	0	61	101.91		0	1	1.5		2.79	121				1
15033618	Tromsø Study	0	42.4	34.5	0	6512	##.##.####	##.##.####	64.8	##.##.####	0	27.3	69	1.59	3	##.##.####	0	6512	0	1	1	0	0		0	0	58	96.24		0	0	1.1		4.97	145				1
15034013	Tromsø Study	0	49	44	0	6542	##.##.####	##.##.####	58.8	##.##.####	0	20.8	54.5	1.62	2	##.##.####	0	6542	0	0	1	0	0		0	0	68	81.7		0		1.4		4.91	120				4
15034114	Tromsø Study	0	52.8	49.5	0	6542	##.##.####	##.##.####	58.8	##.##.####	0	22	65	1.72	2	##.##.####	0	6542	0	0	2	0	0		0	0	57	100.15		0	1			2.91	122				4
15034316	Tromsø Study	0	52	48.3	0	6575	##.##.####	##.##.####	57.8	##.##.####	0	23	61	1.63	1	##.##.####	0	6575	0	0	2	0	1		0	0	71	78		0	1	1.9		3.16	126				4
15034518	Tromsø Study	0	59	81.5	1	6378	##.##.####	##.##.####	56.8	##.##.####	0	25.7	72.5	1.68	11	##.##.####	5	6378	0	0	2	1	1		0	0	55	105.1		0	0			4.96	118				3
15034619	Tromsø Study	0	59.7	82.7	0	6644	##.##.####	##.##.####	54.8	##.##.####	0	23.7	64.5	1.65	11	##.##.####	0	6644	0	0	1	1	1		0	0	57	101.59		0	0			3.26	117				3
15034720	Tromsø Study	0	31.2	18.3	1	1955	##.##.####	##.##.####	53.8	##.##.####	0	23	62.5	1.65	10	##.##.####	5	1955	0	1	1	0	1		0	0	96	55.88		1	1			4.52	129				3
15034821	Tromsø Study	0	61.5	85.8	0	6449	##.##.####	##.##.####	53.8	##.##.####	0	22.2	52	1.53	5	##.##.####	0	6449	0	1	1	1	1		0	0	57	101.97		0	0			4.89	173				1
15035014	Tromsø Study	0	55.4	53.2	1	1139	##.##.####	##.##.####	52.8	##.##.####	0	25.8	80	1.76	6	##.##.####	5	1139	1	1	1	0	1		0	0	61	94.66		0				3.36	167				2
15038017	Tromsø Study	0	66.2	68.7	0	6573	##.##.####	##.##.####	64.9	##.##.####	0	26.7	79	1.72	1	##.##.####	0	6573	0	1	2	0	0		0	0	55	102.3		0	1	3.1		3.25	158				4
[truncated: 24,918 more rows]
